# Supplementary material for: Utomilumab in Patients With Immune Checkpoint Inhibitor-Refractory Melanoma and Non-Small-Cell Lung Cancer
Source: Front Immunol. 2022 Aug 2;13:897991. doi: 10.3389/fimmu.2022.897991 (PMC9379324; doi:10.3389/fimmu.2022.897991)
Supplement: Supplementary file 3 [file Table_2.xlsx]

## Sheet: Supp Table S2 deid_subjects
STUDY	PID	SUBJID	DRGGROUP	PRIMPRFT	ONCCURD	ONSDRPT	BESTOR
B1641001	X4724004 2496 80901225	80901225	0.24 MG/KG	Melanoma	UNKNOWN	REFRACTORY	Stable disease
B1641001	X4724004 2496 80909833	80909833	0.24 MG/KG	Melanoma	STAGE IV	RELAPSED	Objective progression
B1641001	X4724004 4305 80081318	80081318	0.24 MG/KG	Melanoma	STAGE IV	REFRACTORY	Objective progression
B1641001	X4724004 4305 80084179	80084179	0.24 MG/KG	Melanoma	STAGE IV	REFRACTORY	Objective progression
B1641001	X4724004 4305 80084533	80084533	0.24 MG/KG	Melanoma	STAGE IV	REFRACTORY	Stable disease
B1641001	X4724004 4305 80085298	80085298	0.24 MG/KG	Melanoma	STAGE IV	REFRACTORY	Stable disease
B1641001	X4724004 4305 80086103	80086103	0.24 MG/KG	Melanoma	STAGE IV	REFRACTORY	Partial response
B1641001	X4724004 4305 80086260	80086260	0.24 MG/KG	Melanoma	STAGE IV	REFRACTORY	Objective progression
B1641001	X4724004 4305 80086779	80086779	1.2 MG/KG	Melanoma	STAGE IV	REFRACTORY	Objective progression
B1641001	X4724004 4305 80086842	80086842	1.2 MG/KG	Melanoma	STAGE IV	REFRACTORY	Not Evaluable
B1641001	X4724004 4305 80087554	80087554	0.24 MG/KG	Melanoma	STAGE IV	REFRACTORY	Objective progression
B1641001	X4724004 4305 80088077	80088077	1.2 MG/KG	Melanoma	STAGE IV	REFRACTORY	Objective progression
B1641001	X4724004 4305 80088197	80088197	0.24 MG/KG	Melanoma	STAGE IV	REFRACTORY	Objective progression
B1641001	X4724004 4593 80060063	80060063	0.24 MG/KG	Melanoma	STAGE IV	REFRACTORY	Objective progression
B1641001	X4724004 4593 80061212	80061212	0.24 MG/KG	Melanoma	STAGE IV	REFRACTORY	Objective progression
B1641001	X4724004 4593 80065739	80065739	1.2 MG/KG	Melanoma	STAGE IV	REFRACTORY	Objective progression
B1641001	X4724004 4593 80068401	80068401	0.24 MG/KG	Non-small cell lung cancer	STAGE IV	REFRACTORY	Objective progression
B1641001	X4724004 4593 80068993	80068993	1.2 MG/KG	Melanoma	STAGE IV	RELAPSED	Objective progression
B1641001	X4724004 4593 80069313	80069313	1.2 MG/KG	Melanoma	STAGE IV	REFRACTORY	Objective progression
B1641001	X4724004 4593 80069965	80069965	1.2 MG/KG	Melanoma	STAGE IV	REFRACTORY	Stable disease
B1641001	X4724004 4839 80044533	80044533	0.24 MG/KG	Melanoma	STAGE IV	REFRACTORY	Objective progression
B1641001	X4724004 4839 80045739	80045739	0.24 MG/KG	Melanoma	STAGE IV	REFRACTORY	Objective progression
B1641001	X4724004 4839 80048619	80048619	1.2 MG/KG	Melanoma	STAGE IV	REFRACTORY	Objective progression
B1641001	X4724004 4839 80049633	80049633	1.2 MG/KG	Non-small cell lung cancer	STAGE IV	REFRACTORY	Objective progression
B1641001	X4724004 6954 80800063	80800063	1.2 MG/KG	Melanoma	STAGE IV	REFRACTORY	Stable disease
B1641001	X4724004 6990 80881225	80881225	1.2 MG/KG	Non-small cell lung cancer	STAGE IV	REFRACTORY	Objective progression
B1641001	X4724004 6990 80888993	80888993	0.24 MG/KG	Non-small cell lung cancer	STAGE IV	REFRACTORY	Stable disease
B1641001	X4724004 6990 80889833	80889833	0.24 MG/KG	Melanoma	STAGE IIIB	REFRACTORY	Objective progression
B1641001	X4724004 7760 80830063	80830063	0.24 MG/KG	Melanoma	UNKNOWN	REFRACTORY	Stable disease
B1641001	X4724004 7760 80831097	80831097	1.2 MG/KG	Non-small cell lung cancer	STAGE IV	RELAPSED	Not Evaluable
B1641001	X4724004 7760 80831225	80831225	1.2 MG/KG	Non-small cell lung cancer	UNKNOWN	REFRACTORY	Stable disease
B1641001	X4724004 7760 80831318	80831318	0.24 MG/KG	Non-small cell lung cancer	UNKNOWN	REFRACTORY	Stable disease
B1641001	X4724004 7760 80832642	80832642	1.2 MG/KG	Melanoma	STAGE IV	RELAPSED	Objective progression
B1641001	X4724004 7760 80832787	80832787	0.24 MG/KG	Non-small cell lung cancer	STAGE IV	REFRACTORY	Not Evaluable
B1641001	X4724004 7760 80833139	80833139	0.24 MG/KG	Non-small cell lung cancer	STAGE IV	REFRACTORY	Stable disease
B1641001	X4724004 7760 80834179	80834179	0.24 MG/KG	Non-small cell lung cancer	STAGE IV	REFRACTORY	Stable disease
B1641001	X4724004 7760 80834533	80834533	0.24 MG/KG	Non-small cell lung cancer	STAGE IV	REFRACTORY	Stable disease
B1641001	X4724004 7760 80835298	80835298	0.24 MG/KG	Non-small cell lung cancer		REFRACTORY	Objective progression
B1641001	X4724004 7760 80835739	80835739	1.2 MG/KG	Melanoma	STAGE IV	REFRACTORY	Objective progression
B1641001	X4724004 7760 80836103	80836103	0.24 MG/KG	Non-small cell lung cancer	UNKNOWN	REFRACTORY	Not Evaluable
B1641001	X4724004 7760 80837554	80837554	0.24 MG/KG	Non-small cell lung cancer	STAGE IV	REFRACTORY	Stable disease
B1641001	X4724004 7760 80837662	80837662	0.24 MG/KG	Non-small cell lung cancer	STAGE IV	REFRACTORY	Stable disease
B1641001	X4724004 7760 80838619	80838619	1.2 MG/KG	Melanoma	STAGE IV	REFRACTORY	Objective progression
B1641001	X4724004 7760 80838993	80838993	0.24 MG/KG	Melanoma	STAGE IV	REFRACTORY	Stable disease
B1641001	X4724004 7760 80839144	80839144	0.24 MG/KG	Non-small cell lung cancer	STAGE IV	REFRACTORY	Stable disease
B1641001	X4724004 7760 80839633	80839633	1.2 MG/KG	Melanoma	STAGE IV	RELAPSED	Objective progression
B1641001	X4724004 7760 80839833	80839833	1.2 MG/KG	Melanoma	UNKNOWN	REFRACTORY	Objective progression
B1641001	X4724004 7760 80839965	80839965	1.2 MG/KG	Melanoma	UNKNOWN	RELAPSED	Objective progression
B1641001	X4724004 7775 80851097	80851097	0.24 MG/KG	Melanoma	STAGE IV	REFRACTORY	Objective progression
B1641001	X4724004 7775 80851225	80851225	0.24 MG/KG	Melanoma	STAGE IV	REFRACTORY	Objective progression
B1641001	X4724004 7775 80852642	80852642	0.24 MG/KG	Non-small cell lung cancer	STAGE IV	REFRACTORY	Objective progression
B1641001	X4724004 7775 80852787	80852787	1.2 MG/KG	Melanoma	STAGE IV	RELAPSED	Objective progression
B1641001	X4724004 7775 80853139	80853139	1.2 MG/KG	Non-small cell lung cancer	STAGE IV	REFRACTORY	Objective progression
B1641001	X4724004 7775 80858993	80858993	1.2 MG/KG	Melanoma	STAGE IV	REFRACTORY	Stable disease
B1641001	X4724004 7775 80859313	80859313	0.24 MG/KG	Melanoma	STAGE IV	REFRACTORY	Stable disease
B1641001	X4724004 7775 80859833	80859833	0.24 MG/KG	Non-small cell lung cancer	UNKNOWN	REFRACTORY	Stable disease
B1641001	X4724004 8084 80024179	80024179	1.2 MG/KG	Melanoma	STAGE IV	REFRACTORY	Objective progression
B1641001	X4724004 8084 80026103	80026103	1.2 MG/KG	Melanoma	STAGE IV	REFRACTORY	Objective progression
B1641001	X4724004 8084 80027554	80027554	1.2 MG/KG	Melanoma	STAGE IV	REFRACTORY	Stable disease
B1641001	X4724004 8084 80027662	80027662	0.24 MG/KG	Melanoma	OTHER	RELAPSED	Objective progression
B1641001	X4724004 8084 80029144	80029144	0.24 MG/KG	Melanoma	STAGE IV	REFRACTORY	Objective progression
B1641001	X4724004 8737 80849833	80849833	1.2 MG/KG	Non-small cell lung cancer	STAGE IV	RELAPSED	Not Evaluable

## Sheet: Column headers
Header	Comment
STUDY	Sponsor study number
PID	Patient index
SUBJID	Subject index
DRGGROUP	Dose of utomilumab
PRIMPRFT	Primary diagnosis
ONCCURD	Tumor stage
ONSDRPT	Response to prior checkpoint therapy
BESTOR	Best objective response to study treatment
