# Supplementary material for: Utomilumab in Patients With Immune Checkpoint Inhibitor-Refractory Melanoma and Non-Small-Cell Lung Cancer
Source: Front Immunol. 2022 Aug 2;13:897991. doi: 10.3389/fimmu.2022.897991 (PMC9379324; doi:10.3389/fimmu.2022.897991)
Supplement: Supplementary file 4 [file Table_3.xlsx]

## Sheet: Supp Table S3 deid_priorantican
STUDY	PID	SUBJID	DRGGROUP	CDRGRNM	CMDECOD	CYCLNUM	STFDATE	STTDATE	ONCBSRP	ONCRDT
B1641001	X4724004 2496 80901225	80901225	0.24 MG/KG	1	IPILIMUMAB	4	2015-05-10	2015-07-12	PROGRESSIVE DISEASE	2015-07-26
B1641001	X4724004 2496 80901225	80901225	0.24 MG/KG	2	PEMBROLIZUMAB	30	2015-08-02	2017-04-04	PROGRESSIVE DISEASE
B1641001	X4724004 2496 80909833	80909833	0.24 MG/KG	2	INVESTIGATIONAL DRUG	12	2015-10-23	2016-06-10	UNKNOWN
B1641001	X4724004 4305 80081318	80081318	0.24 MG/KG	1	IPILIMUMAB	4	2015-09-17	2015-11-18	PROGRESSIVE DISEASE
B1641001	X4724004 4305 80081318	80081318	0.24 MG/KG	1	NIVOLUMAB	7	2015-09-17	2016-01-06	PROGRESSIVE DISEASE
B1641001	X4724004 4305 80081318	80081318	0.24 MG/KG	2	PF-04518600	8	2016-04-29	2016-08-04	STABLE DISEASE
B1641001	X4724004 4305 80084179	80084179	0.24 MG/KG	1	IPILIMUMAB	4	2014-11-02	2015-02-01	PROGRESSIVE DISEASE
B1641001	X4724004 4305 80084179	80084179	0.24 MG/KG	2	PEMBROLIZUMAB	3	2015-08-02	2015-10-06	PROGRESSIVE DISEASE
B1641001	X4724004 4305 80084533	80084533	0.24 MG/KG	1	INTERLEUKIN-21	3	2012-11-17	2013-01-23	PROGRESSIVE DISEASE
B1641001	X4724004 4305 80084533	80084533	0.24 MG/KG	1	IPILIMUMAB	3	2012-11-17	2013-01-23	PROGRESSIVE DISEASE
B1641001	X4724004 4305 80084533	80084533	0.24 MG/KG	2	NIVOLUMAB	7	2013-04-28	2013-07-21	PROGRESSIVE DISEASE
B1641001	X4724004 4305 80084533	80084533	0.24 MG/KG	3	EDODEKIN ALFA	6	2013-08-24	2013-08-31	PROGRESSIVE DISEASE
B1641001	X4724004 4305 80084533	80084533	0.24 MG/KG	4	IPILIMUMAB	4	2013-11-24	2014-02-08	PROGRESSIVE DISEASE
B1641001	X4724004 4305 80084533	80084533	0.24 MG/KG	5	DACARBAZINE	6	2014-03-30	2014-07-21	PROGRESSIVE DISEASE
B1641001	X4724004 4305 80084533	80084533	0.24 MG/KG	6	INTERLEUKIN 15	2	2014-09-14	2014-09-21	PROGRESSIVE DISEASE
B1641001	X4724004 4305 80084533	80084533	0.24 MG/KG	7	PEMBROLIZUMAB	3	2014-10-11	2014-11-22	PROGRESSIVE DISEASE
B1641001	X4724004 4305 80085298	80085298	0.24 MG/KG	1	INTERFERON ALFA-2B	49	2005-02-02	2006-01-15	N/A (ADJUVANT ONLY)
B1641001	X4724004 4305 80085298	80085298	0.24 MG/KG	2	PEMBROLIZUMAB	4	2015-05-16	2015-08-12	PROGRESSIVE DISEASE
B1641001	X4724004 4305 80086103	80086103	0.24 MG/KG	1	PEMBROLIZUMAB	4	2015-09-18	2015-12-09	PROGRESSIVE DISEASE
B1641001	X4724004 4305 80086260	80086260	0.24 MG/KG	1	IPILIMUMAB	4	2014-08-30	2014-10-31	PROGRESSIVE DISEASE
B1641001	X4724004 4305 80086260	80086260	0.24 MG/KG	2	PEMBROLIZUMAB	11	2014-11-29	2015-06-14	STABLE DISEASE
B1641001	X4724004 4305 80086779	80086779	1.2 MG/KG	1	PEMBROLIZUMAB	4	2017-01-23	2017-04-17	PROGRESSIVE DISEASE
B1641001	X4724004 4305 80086842	80086842	1.2 MG/KG	1	INTERLEUKIN-21	15	2013-09-16	2013-12-30	PROGRESSIVE DISEASE
B1641001	X4724004 4305 80086842	80086842	1.2 MG/KG	1	IPILIMUMAB	4	2013-10-07	2013-12-16	PROGRESSIVE DISEASE
B1641001	X4724004 4305 80086842	80086842	1.2 MG/KG	2	IPILIMUMAB	4	2014-08-08	2014-11-07	PROGRESSIVE DISEASE
B1641001	X4724004 4305 80086842	80086842	1.2 MG/KG	3	PEMBROLIZUMAB	19	2014-11-08	2016-01-27	STABLE DISEASE
B1641001	X4724004 4305 80087554	80087554	0.24 MG/KG	1	IPILIMUMAB	4	2013-07-21	2013-10-01	PROGRESSIVE DISEASE
B1641001	X4724004 4305 80087554	80087554	0.24 MG/KG	2	PEMBROLIZUMAB	4	2015-06-29	2015-12-28	PARTIAL RESPONSE	2015-09-20
B1641001	X4724004 4305 80088077	80088077	1.2 MG/KG	1	IPILIMUMAB	4	2013-11-10	2014-01-12	STABLE DISEASE
B1641001	X4724004 4305 80088077	80088077	1.2 MG/KG	2	BLOOD AND RELATED PRODUCTS	1	2014-04-23	2014-04-23	PARTIAL RESPONSE	2014-07-18
B1641001	X4724004 4305 80088077	80088077	1.2 MG/KG	2	CYCLOPHOSPHAMIDE	2	2014-04-16	2014-04-17	PARTIAL RESPONSE	2014-07-18
B1641001	X4724004 4305 80088077	80088077	1.2 MG/KG	2	FLUDARABINE	5	2014-04-18	2014-04-22	PARTIAL RESPONSE	2014-07-18
B1641001	X4724004 4305 80088077	80088077	1.2 MG/KG	2	INTERLEUKIN-2	13	2014-04-24	2014-04-28	PARTIAL RESPONSE	2014-07-18
B1641001	X4724004 4305 80088077	80088077	1.2 MG/KG	3	PEMBROLIZUMAB	7	2015-01-10	2015-07-15	PROGRESSIVE DISEASE
B1641001	X4724004 4305 80088197	80088197	0.24 MG/KG	1	IPILIMUMAB	3	2016-07-09	2016-09-10	PROGRESSIVE DISEASE
B1641001	X4724004 4305 80088197	80088197	0.24 MG/KG	1	NIVOLUMAB	4	2016-07-09	2016-10-02	PROGRESSIVE DISEASE
B1641001	X4724004 4593 80060063	80060063	0.24 MG/KG	1	IPILIMUMAB	2	2014-04-05	2014-04-23	N/A (ADJUVANT ONLY)
B1641001	X4724004 4593 80060063	80060063	0.24 MG/KG	2	DABRAFENIB	25	2014-09-14	2015-08-31	PARTIAL RESPONSE	2015-04-25
B1641001	X4724004 4593 80060063	80060063	0.24 MG/KG	2	DURVALUMAB	25	2014-09-14	2015-08-22	PARTIAL RESPONSE	2015-04-25
B1641001	X4724004 4593 80060063	80060063	0.24 MG/KG	2	TRAMETINIB	25	2014-09-14	2015-08-31	PARTIAL RESPONSE	2015-04-25
B1641001	X4724004 4593 80060063	80060063	0.24 MG/KG	3	ILODECAKIN	4	2015-10-17	2016-01-26	PROGRESSIVE DISEASE
B1641001	X4724004 4593 80060063	80060063	0.24 MG/KG	3	PEMBROLIZUMAB	4	2015-10-17	2016-01-07	PROGRESSIVE DISEASE
B1641001	X4724004 4593 80060063	80060063	0.24 MG/KG	4	INVESTIGATIONAL DRUG	1	2016-03-05	2016-04-09	UNKNOWN
B1641001	X4724004 4593 80061212	80061212	0.24 MG/KG	1	DACARBAZINE	6	2014-12-25	2015-04-16	STABLE DISEASE
B1641001	X4724004 4593 80061212	80061212	0.24 MG/KG	1	SELUMETINIB	6	2014-12-25	2015-05-07	STABLE DISEASE
B1641001	X4724004 4593 80061212	80061212	0.24 MG/KG	2	IPILIMUMAB	4	2015-06-08	2015-12-29	STABLE DISEASE
B1641001	X4724004 4593 80061212	80061212	0.24 MG/KG	2	NIVOLUMAB	9	2015-06-08	2015-12-29	STABLE DISEASE
B1641001	X4724004 4593 80061212	80061212	0.24 MG/KG	3	INTERLEUKINS	3	2016-01-25	2016-03-07	PROGRESSIVE DISEASE
B1641001	X4724004 4593 80061212	80061212	0.24 MG/KG	3	PEGILODECAKIN	3	2016-01-25	2016-03-07	PROGRESSIVE DISEASE
B1641001	X4724004 4593 80061212	80061212	0.24 MG/KG	3	PEMBROLIZUMAB	3	2016-01-25	2016-03-07	PROGRESSIVE DISEASE
B1641001	X4724004 4593 80065739	80065739	1.2 MG/KG	1	IPILIMUMAB	2	2015-06-19	2015-07-10	STABLE DISEASE
B1641001	X4724004 4593 80065739	80065739	1.2 MG/KG	1	NIVOLUMAB	2	2015-06-19	2015-07-10	STABLE DISEASE
B1641001	X4724004 4593 80065739	80065739	1.2 MG/KG	3	ANTINEOPLASTIC AND IMMUNOMODULATING AGENTS	3	2016-11-06	2016-12-21	PROGRESSIVE DISEASE
B1641001	X4724004 4593 80065739	80065739	1.2 MG/KG	3	IPILIMUMAB	1	2016-11-11	2016-11-11	PROGRESSIVE DISEASE
B1641001	X4724004 4593 80068401	80068401	0.24 MG/KG	1	CARBOPLATIN	4	2013-11-12	2014-03-11	N/A (ADJUVANT ONLY)
B1641001	X4724004 4593 80068401	80068401	0.24 MG/KG	1	PEMETREXED DISODIUM	4	2013-11-12	2014-03-11	N/A (ADJUVANT ONLY)
B1641001	X4724004 4593 80068401	80068401	0.24 MG/KG	2	CARBOPLATIN	6	2014-08-12	2014-10-11	PARTIAL RESPONSE
B1641001	X4724004 4593 80068401	80068401	0.24 MG/KG	2	PACLITAXEL	6	2014-08-12	2014-10-11	PARTIAL RESPONSE
B1641001	X4724004 4593 80068401	80068401	0.24 MG/KG	3	CARBOPLATIN	5	2015-06-12	2015-10-11	PROGRESSIVE DISEASE
B1641001	X4724004 4593 80068401	80068401	0.24 MG/KG	3	PEMETREXED DISODIUM	5	2015-06-12	2015-10-11	PROGRESSIVE DISEASE
B1641001	X4724004 4593 80068401	80068401	0.24 MG/KG	4	NIVOLUMAB	6	2015-11-12	2016-02-11	PROGRESSIVE DISEASE
B1641001	X4724004 4593 80068401	80068401	0.24 MG/KG	5	DOCETAXEL	1	2016-02-27	2016-02-27	UNKNOWN
B1641001	X4724004 4593 80068993	80068993	1.2 MG/KG	1	INTERFERON	5	2010-03-31	2010-05-02	COMPLETE RESPONSE
B1641001	X4724004 4593 80068993	80068993	1.2 MG/KG	2	PEMBROLIZUMAB	32	2012-10-26	2014-08-31	PARTIAL RESPONSE	2013-01-18
B1641001	X4724004 4593 80068993	80068993	1.2 MG/KG	3	IPILIMUMAB	1	2014-10-12	2014-10-12	PROGRESSIVE DISEASE
B1641001	X4724004 4593 80068993	80068993	1.2 MG/KG	4	PEMBROLIZUMAB	4	2014-12-28	2015-03-01	PROGRESSIVE DISEASE
B1641001	X4724004 4593 80068993	80068993	1.2 MG/KG	5	IMATINIB	3	2015-03-22	2015-10-03	STABLE DISEASE
B1641001	X4724004 4593 80069313	80069313	1.2 MG/KG	1	IPILIMUMAB	4	2014-04-13	2014-06-17	PROGRESSIVE DISEASE
B1641001	X4724004 4593 80069313	80069313	1.2 MG/KG	2	PEMBROLIZUMAB	6	2014-09-02	2014-12-15	PROGRESSIVE DISEASE
B1641001	X4724004 4593 80069313	80069313	1.2 MG/KG	3	ENOBLITUZUMAB	3	2015-02-17	2015-07-27	PROGRESSIVE DISEASE
B1641001	X4724004 4839 80048619	80048619	1.2 MG/KG	4	IPILIMUMAB	4	2015-03-16	2015-05-18	PROGRESSIVE DISEASE
B1641001	X4724004 6954 80800063	80800063	1.2 MG/KG	1	DACARBAZINE	6	2012-12-06	2013-07-15	N/A (ADJUVANT ONLY)
B1641001	X4724004 6954 80800063	80800063	1.2 MG/KG	1	INTERFERON BETA	20	2012-12-06	2015-11-07	N/A (ADJUVANT ONLY)
B1641001	X4724004 6954 80800063	80800063	1.2 MG/KG	1	NIMUSTINE HYDROCHLORIDE	6	2012-12-06	2013-07-15	N/A (ADJUVANT ONLY)
B1641001	X4724004 6954 80800063	80800063	1.2 MG/KG	1	VINCRISTINE SULFATE	6	2012-12-06	2013-07-15	N/A (ADJUVANT ONLY)
B1641001	X4724004 6990 80881225	80881225	1.2 MG/KG	1	BEVACIZUMAB	2	2015-08-20	2015-09-16	PROGRESSIVE DISEASE
B1641001	X4724004 6990 80881225	80881225	1.2 MG/KG	1	CARBOPLATIN	2	2015-08-20	2015-09-16	PROGRESSIVE DISEASE
B1641001	X4724004 6990 80881225	80881225	1.2 MG/KG	1	PEMETREXED	2	2015-08-20	2015-09-16	PROGRESSIVE DISEASE
B1641001	X4724004 6990 80881225	80881225	1.2 MG/KG	2	NIVOLUMAB	9	2015-10-14	2016-02-03	PROGRESSIVE DISEASE
B1641001	X4724004 6990 80888993	80888993	0.24 MG/KG	1	CISPLATIN	2	2012-09-07	2012-10-05	STABLE DISEASE
B1641001	X4724004 6990 80888993	80888993	0.24 MG/KG	1	ETOPOSIDE	2	2012-09-07	2012-10-05	STABLE DISEASE
B1641001	X4724004 6990 80888993	80888993	0.24 MG/KG	2	ERLOTINIB	10	2014-11-08	2015-09-12	UNKNOWN
B1641001	X4724004 6990 80888993	80888993	0.24 MG/KG	3	NIVOLUMAB	14	2015-09-27	2016-03-27	STABLE DISEASE
B1641001	X4724004 6990 80889833	80889833	0.24 MG/KG	1	PEGINTERFERON	3	2012-10-15	2012-10-30	PROGRESSIVE DISEASE
B1641001	X4724004 6990 80889833	80889833	0.24 MG/KG	1	PEGINTERFERON	10	2012-11-08	2013-01-19	PROGRESSIVE DISEASE
B1641001	X4724004 6990 80889833	80889833	0.24 MG/KG	4	IPILIMUMAB	2	2015-07-17	2015-08-26	PROGRESSIVE DISEASE
B1641001	X4724004 6990 80889833	80889833	0.24 MG/KG	4	NIVOLUMAB	2	2015-07-17	2015-08-26	PROGRESSIVE DISEASE
B1641001	X4724004 7760 80830063	80830063	0.24 MG/KG	1	INVESTIGATIONAL DRUG	0	2014-12-24	2015-04-09	PROGRESSIVE DISEASE
B1641001	X4724004 7760 80830063	80830063	0.24 MG/KG	2	IPILIMUMAB	4	2015-12-05	2016-02-04	PROGRESSIVE DISEASE
B1641001	X4724004 7760 80830063	80830063	0.24 MG/KG	3	PEMBROLIZUMAB	13	2016-05-21	2017-03-10	PROGRESSIVE DISEASE
B1641001	X4724004 7760 80831097	80831097	1.2 MG/KG	3	DURVALUMAB	0	2014-09-28	2015-10-25	STABLE DISEASE
B1641001	X4724004 7760 80831097	80831097	1.2 MG/KG	3	GEFITINIB	0	2014-09-28	2015-10-25	STABLE DISEASE
B1641001	X4724004 7760 80831097	80831097	1.2 MG/KG	5	DURVALUMAB	3	2016-05-05	2017-01-04	PROGRESSIVE DISEASE
B1641001	X4724004 7760 80831225	80831225	1.2 MG/KG	1	BEVACIZUMAB	6	2015-05-25	2015-09-20	COMPLETE RESPONSE	2015-09-20
B1641001	X4724004 7760 80831225	80831225	1.2 MG/KG	1	CARBOPLATIN	6	2015-05-28	2015-09-20	COMPLETE RESPONSE	2015-09-20
B1641001	X4724004 7760 80831225	80831225	1.2 MG/KG	1	PACLITAXEL	6	2015-05-28	2015-09-20	COMPLETE RESPONSE	2015-09-20
B1641001	X4724004 7760 80831225	80831225	1.2 MG/KG	4	AMOXICILLIN TRIHYDRATE	1	2016-06-25	2016-07-24	UNKNOWN
B1641001	X4724004 7760 80831318	80831318	0.24 MG/KG	1	METFORMIN	0	2016-05-18	2016-07-17	UNKNOWN
B1641001	X4724004 7760 80831318	80831318	0.24 MG/KG	2	CARBOPLATIN	0	2017-08-05	2017-08-26	PROGRESSIVE DISEASE
B1641001	X4724004 7760 80831318	80831318	0.24 MG/KG	2	PACLITAXEL	0	2017-08-05	2017-08-26	PROGRESSIVE DISEASE
B1641001	X4724004 7760 80831318	80831318	0.24 MG/KG	3	NIVOLUMAB	8	2017-02-18	2017-06-17	PROGRESSIVE DISEASE
B1641001	X4724004 7760 80832642	80832642	1.2 MG/KG	3	INTERLEUKIN-2	14	2016-05-16	2016-05-29	PROGRESSIVE DISEASE
B1641001	X4724004 7760 80832642	80832642	1.2 MG/KG	3	PEMBROLIZUMAB	2	2016-05-16	2016-06-27	PROGRESSIVE DISEASE
B1641001	X4724004 7760 80832642	80832642	1.2 MG/KG	4	INVESTIGATIONAL DRUG	1	2016-08-31	2016-10-03	PROGRESSIVE DISEASE
B1641001	X4724004 7760 80832787	80832787	0.24 MG/KG	1	CARBOPLATIN	0	2015-09-04	2016-01-21	PROGRESSIVE DISEASE
B1641001	X4724004 7760 80832787	80832787	0.24 MG/KG	1	PEMETREXED	0	2016-09-04	2016-01-21	PROGRESSIVE DISEASE
B1641001	X4724004 7760 80833139	80833139	0.24 MG/KG	1	CISPLATIN	1	2016-04-17	2016-05-16	UNKNOWN
B1641001	X4724004 7760 80833139	80833139	0.24 MG/KG	1	ETOPOSIDE	1	2016-04-17	2016-05-16	UNKNOWN
B1641001	X4724004 7760 80833139	80833139	0.24 MG/KG	2	NIVOLUMAB	1	2016-08-05	2016-10-01	PROGRESSIVE DISEASE
B1641001	X4724004 7760 80834179	80834179	0.24 MG/KG	1	CARBOPLATIN	4	2015-01-29	2016-01-04	UNKNOWN
B1641001	X4724004 7760 80834179	80834179	0.24 MG/KG	1	PEMETREXED	4	2015-01-29	2016-01-04	UNKNOWN
B1641001	X4724004 7760 80834179	80834179	0.24 MG/KG	2	ATEZOLIZUMAB	0	2016-09-09	2017-02-07	PROGRESSIVE DISEASE
B1641001	X4724004 7760 80834179	80834179	0.24 MG/KG	2	CARBOPLATIN	0	2016-09-09	2016-12-20	PROGRESSIVE DISEASE
B1641001	X4724004 7760 80834179	80834179	0.24 MG/KG	2	PACLITAXEL ALBUMIN	0	2016-09-09	2016-12-20	PROGRESSIVE DISEASE
B1641001	X4724004 7760 80834179	80834179	0.24 MG/KG	3	DOCETAXEL	0	2017-04-11	2017-06-28	STABLE DISEASE
B1641001	X4724004 7760 80834179	80834179	0.24 MG/KG	3	PEGFILGRASTIM	0	2017-04-11	2017-06-28	STABLE DISEASE
B1641001	X4724004 7760 80834179	80834179	0.24 MG/KG	3	RAMUCIRUMAB	0	2017-04-11	2017-06-28	STABLE DISEASE
B1641001	X4724004 7760 80834533	80834533	0.24 MG/KG	1	CISPLATIN	0	2005-02-12	2005-10-11	N/A (ADJUVANT ONLY)
B1641001	X4724004 7760 80834533	80834533	0.24 MG/KG	1	PACLITAXEL	0	2005-02-12	2005-10-11	N/A (ADJUVANT ONLY)
B1641001	X4724004 7760 80834533	80834533	0.24 MG/KG	2	CISPLATIN	6	2013-09-26	2015-08-11	PROGRESSIVE DISEASE
B1641001	X4724004 7760 80834533	80834533	0.24 MG/KG	2	PACLITAXEL	6	2013-09-26	2015-08-11	PROGRESSIVE DISEASE
B1641001	X4724004 7760 80834533	80834533	0.24 MG/KG	3	PEMETREXED	2	2015-01-12	2016-01-11	UNKNOWN
B1641001	X4724004 7760 80834533	80834533	0.24 MG/KG	4	NIVOLUMAB	0	2015-11-28	2017-03-26	PROGRESSIVE DISEASE
B1641001	X4724004 7760 80835298	80835298	0.24 MG/KG	1	CISPLATIN;VINORELBINE	2	2014-06-08		N/A (ADJUVANT ONLY)
B1641001	X4724004 7760 80835298	80835298	0.24 MG/KG	2	CARBOPLATIN;PEMETREXED	6	2015-01-08	2017-01-07	PARTIAL RESPONSE
B1641001	X4724004 7760 80835298	80835298	0.24 MG/KG	2	PEMETREXED DISODIUM	1	2016-01-08		PARTIAL RESPONSE
B1641001	X4724004 7760 80835298	80835298	0.24 MG/KG	3	NIVOLUMAB	6	2016-07-18	2017-01-07	PROGRESSIVE DISEASE
B1641001	X4724004 7760 80835298	80835298	0.24 MG/KG	4	DOCETAXEL	3	2016-01-08		PROGRESSIVE DISEASE
B1641001	X4724004 7760 80835298	80835298	0.24 MG/KG	5	GEMCITABINE HYDROCHLORIDE	6		2017-04-04	PROGRESSIVE DISEASE
B1641001	X4724004 7760 80835739	80835739	1.2 MG/KG	1	IPILIMUMAB	1	2015-10-29	2015-10-29	UNKNOWN
B1641001	X4724004 7760 80835739	80835739	1.2 MG/KG	1	NIVOLUMAB	1	2015-10-29	2015-10-29	UNKNOWN
B1641001	X4724004 7760 80835739	80835739	1.2 MG/KG	2	CISPLATIN	5	2015-11-16	2016-04-15	UNKNOWN
B1641001	X4724004 7760 80835739	80835739	1.2 MG/KG	2	TEMOZOLOMIDE	5	2015-11-16	2016-04-15	UNKNOWN
B1641001	X4724004 7760 80835739	80835739	1.2 MG/KG	2	VINBLASTINE	5	2015-11-16	2016-04-15	UNKNOWN
B1641001	X4724004 7760 80836103	80836103	0.24 MG/KG	1	NIVOLUMAB	0	2016-01-08	2017-05-07	UNKNOWN
B1641001	X4724004 7760 80837554	80837554	0.24 MG/KG	1	CARBOPLATIN	3	2014-08-29	2014-12-04	PROGRESSIVE DISEASE
B1641001	X4724004 7760 80837554	80837554	0.24 MG/KG	1	PEMETREXED	3	2014-08-29	2016-12-04	PROGRESSIVE DISEASE
B1641001	X4724004 7760 80837554	80837554	0.24 MG/KG	2	NIVOLUMAB	3	2015-09-29	2015-12-28	PROGRESSIVE DISEASE
B1641001	X4724004 7760 80837554	80837554	0.24 MG/KG	3	CARBOPLATIN	6	2016-01-29	2016-05-28	PROGRESSIVE DISEASE
B1641001	X4724004 7760 80837554	80837554	0.24 MG/KG	3	PACLITAXEL	6	2016-01-29	2016-05-28	PROGRESSIVE DISEASE
B1641001	X4724004 7760 80837554	80837554	0.24 MG/KG	4	INVESTIGATIONAL DRUG	10	2016-06-16	2016-12-20	PROGRESSIVE DISEASE
B1641001	X4724004 7760 80837554	80837554	0.24 MG/KG	5	LAG 525	2	2017-02-02	2017-03-02	PROGRESSIVE DISEASE
B1641001	X4724004 7760 80837554	80837554	0.24 MG/KG	5	SPARTALIZUMAB	2	2017-02-02	2017-03-02	PROGRESSIVE DISEASE
B1641001	X4724004 7760 80837554	80837554	0.24 MG/KG	6	PACLITAXEL	6	2017-04-24	2017-06-20	UNKNOWN
B1641001	X4724004 7760 80837554	80837554	0.24 MG/KG	6	TAK 580	3	2017-04-24	2017-06-20	UNKNOWN
B1641001	X4724004 7760 80837662	80837662	0.24 MG/KG	1	CARBOPLATIN	0	2014-03-19	2014-04-04	PROGRESSIVE DISEASE
B1641001	X4724004 7760 80837662	80837662	0.24 MG/KG	1	PEMETREXED	21	2014-03-19	2015-10-14	PROGRESSIVE DISEASE
B1641001	X4724004 7760 80837662	80837662	0.24 MG/KG	2	NIVOLUMAB	43	2015-12-25	2017-09-14	PROGRESSIVE DISEASE
B1641001	X4724004 7760 80838619	80838619	1.2 MG/KG	1	IPILIMUMAB	0	2013-06-25	2014-07-24	N/A (ADJUVANT ONLY)
B1641001	X4724004 7760 80838619	80838619	1.2 MG/KG	2	GSK2141795	0	2015-08-04	2015-09-23	PROGRESSIVE DISEASE
B1641001	X4724004 7760 80838619	80838619	1.2 MG/KG	2	TRAMETINIB	0	2015-08-04	2015-09-23	PROGRESSIVE DISEASE
B1641001	X4724004 7760 80838619	80838619	1.2 MG/KG	3	ILODECAKIN	0	2015-11-05	2016-03-24	PROGRESSIVE DISEASE
B1641001	X4724004 7760 80838619	80838619	1.2 MG/KG	3	PEMBROLIZUMAB	0	2015-11-05	2016-03-24	PROGRESSIVE DISEASE
B1641001	X4724004 7760 80838619	80838619	1.2 MG/KG	4	INVESTIGATIONAL DRUG	1	2016-04-03	2016-07-23	PROGRESSIVE DISEASE
B1641001	X4724004 7760 80838619	80838619	1.2 MG/KG	5	GLEMBATUMUMAB	8	2016-08-26	2017-02-11	PROGRESSIVE DISEASE
B1641001	X4724004 7760 80838993	80838993	0.24 MG/KG	1	IPILIMUMAB	4	2014-02-23	2014-04-26	PROGRESSIVE DISEASE
B1641001	X4724004 7760 80838993	80838993	0.24 MG/KG	2	PEMBROLIZUMAB	9	2014-07-31	2015-08-14	PROGRESSIVE DISEASE
B1641001	X4724004 7760 80839144	80839144	0.24 MG/KG	1	ERLOTINIB HYDROCHLORIDE	0	2016-03-17	2016-06-20	PROGRESSIVE DISEASE
B1641001	X4724004 7760 80839144	80839144	0.24 MG/KG	2	CARBOPLATIN	6	2016-06-16	2016-12-21	PROGRESSIVE DISEASE
B1641001	X4724004 7760 80839144	80839144	0.24 MG/KG	2	PEMETREXED	3	2016-06-16	2016-12-21	PROGRESSIVE DISEASE
B1641001	X4724004 7760 80839144	80839144	0.24 MG/KG	3	NIVOLUMAB	6	2017-01-16	2017-06-28	PROGRESSIVE DISEASE
B1641001	X4724004 7760 80839144	80839144	0.24 MG/KG	4	INVESTIGATIONAL DRUG	2	2017-08-15	2017-09-03	PROGRESSIVE DISEASE
B1641001	X4724004 7760 80839144	80839144	0.24 MG/KG	4	PEMBROLIZUMAB	2	2017-08-15	2017-09-03	PROGRESSIVE DISEASE
B1641001	X4724004 7760 80839633	80839633	1.2 MG/KG	1	IPILIMUMAB	2	2017-01-09	2017-02-22	STABLE DISEASE
B1641001	X4724004 7760 80839633	80839633	1.2 MG/KG	1	NIVOLUMAB	2	2017-01-09	2017-02-22	STABLE DISEASE
B1641001	X4724004 7760 80839833	80839833	1.2 MG/KG	1	CISPLATIN	2	2014-07-06	2015-01-16	PROGRESSIVE DISEASE
B1641001	X4724004 7760 80839833	80839833	1.2 MG/KG	1	DACARBAZINE	2	2014-07-06	2015-01-16	PROGRESSIVE DISEASE
B1641001	X4724004 7760 80839833	80839833	1.2 MG/KG	1	IPILIMUMAB	4	2014-07-06	2014-09-05	PROGRESSIVE DISEASE
B1641001	X4724004 7760 80839833	80839833	1.2 MG/KG	1	VINBLASTINE	2	2014-07-06	2015-01-16	PROGRESSIVE DISEASE
B1641001	X4724004 7760 80839833	80839833	1.2 MG/KG	2	PEMBROLIZUMAB	4	2015-04-24	2015-06-26	PROGRESSIVE DISEASE
B1641001	X4724004 7760 80839833	80839833	1.2 MG/KG	3	IL-10	4	2015-08-29	2015-11-19	PROGRESSIVE DISEASE
B1641001	X4724004 7760 80839833	80839833	1.2 MG/KG	3	PEMBROLIZUMAB	4	2015-08-29	2015-11-19	PROGRESSIVE DISEASE
B1641001	X4724004 7760 80839833	80839833	1.2 MG/KG	4	INVESTIGATIONAL DRUG	4	2016-01-24	2016-04-23	PROGRESSIVE DISEASE
B1641001	X4724004 7760 80839965	80839965	1.2 MG/KG	1	IPILIMUMAB	1	2016-05-02	2016-06-02	UNKNOWN
B1641001	X4724004 7775 80851097	80851097	0.24 MG/KG	1	IPILIMUMAB	2	2006-03-24	2006-06-22	COMPLETE RESPONSE	2009-01-24
B1641001	X4724004 7775 80851097	80851097	0.24 MG/KG	2	IPILIMUMAB	4	2012-04-24		UNKNOWN
B1641001	X4724004 7775 80851097	80851097	0.24 MG/KG	3	VEMURAFENIB	2	2013-01-24		UNKNOWN
B1641001	X4724004 7775 80851225	80851225	0.24 MG/KG	1	PEMBROLIZUMAB	8	2015-10-18	2016-03-13	PROGRESSIVE DISEASE
B1641001	X4724004 7775 80851225	80851225	0.24 MG/KG	2	INVESTIGATIONAL DRUG	7	2016-04-15	2016-09-01	PROGRESSIVE DISEASE
B1641001	X4724004 7775 80851225	80851225	0.24 MG/KG	2	IPILIMUMAB	7	2016-04-15	2016-09-01	PROGRESSIVE DISEASE
B1641001	X4724004 7775 80852642	80852642	0.24 MG/KG	1	CISPLATIN	6	2015-03-22	2016-01-21	PROGRESSIVE DISEASE
B1641001	X4724004 7775 80852642	80852642	0.24 MG/KG	1	PEMETREXED DISODIUM	6	2015-03-22	2016-01-21	PROGRESSIVE DISEASE
B1641001	X4724004 7775 80852642	80852642	0.24 MG/KG	2	NIVOLUMAB	4	2015-01-22	2016-01-21	PROGRESSIVE DISEASE
B1641001	X4724004 7775 80852642	80852642	0.24 MG/KG	3	DOCETAXEL	6	2015-10-22	2016-08-13	PROGRESSIVE DISEASE
B1641001	X4724004 7775 80852642	80852642	0.24 MG/KG	3	RAMUCIRUMAB	6	2015-10-22	2016-08-13	PROGRESSIVE DISEASE
B1641001	X4724004 7775 80852787	80852787	1.2 MG/KG	1	DABRAFENIB	6	2015-05-04	2016-01-21	UNKNOWN
B1641001	X4724004 7775 80852787	80852787	1.2 MG/KG	1	TRAMETINIB	6	2015-05-04	2016-01-21	UNKNOWN
B1641001	X4724004 7775 80852787	80852787	1.2 MG/KG	2	IPILIMUMAB	4	2016-01-26	2016-05-18	PROGRESSIVE DISEASE
B1641001	X4724004 7775 80852787	80852787	1.2 MG/KG	3	NIVOLUMAB	0	2016-05-19	2017-01-10	PROGRESSIVE DISEASE
B1641001	X4724004 7775 80853139	80853139	1.2 MG/KG	3	OSIMERTINIB MESILATE	34	2013-12-18	2015-12-08	PROGRESSIVE DISEASE
B1641001	X4724004 7775 80853139	80853139	1.2 MG/KG	4	PEMETREXED DISODIUM	3	2015-12-16	2016-02-10	PROGRESSIVE DISEASE
B1641001	X4724004 7775 80853139	80853139	1.2 MG/KG	5	ENTINOSTAT	4	2016-03-07	2016-05-09	PROGRESSIVE DISEASE
B1641001	X4724004 7775 80853139	80853139	1.2 MG/KG	5	PEMBROLIZUMAB	4	2016-03-07	2016-05-09	PROGRESSIVE DISEASE
B1641001	X4724004 7775 80858993	80858993	1.2 MG/KG	1	PEMBROLIZUMAB	6	2015-08-06	2015-11-19	PROGRESSIVE DISEASE
B1641001	X4724004 7775 80858993	80858993	1.2 MG/KG	2	IPILIMUMAB	4	2016-01-21	2016-03-24	PROGRESSIVE DISEASE
B1641001	X4724004 7775 80859313	80859313	0.24 MG/KG	1	IPILIMUMAB	4	2016-03-11		PROGRESSIVE DISEASE
B1641001	X4724004 7775 80859313	80859313	0.24 MG/KG	1	NIVOLUMAB	6	2016-03-11	2016-09-11	PROGRESSIVE DISEASE
B1641001	X4724004 7775 80859833	80859833	0.24 MG/KG	1	CARBOPLATIN	4	2012-05-14	2012-09-11	COMPLETE RESPONSE
B1641001	X4724004 7775 80859833	80859833	0.24 MG/KG	1	VINORELBINE	4	2012-05-14	2012-09-11	COMPLETE RESPONSE
B1641001	X4724004 7775 80859833	80859833	0.24 MG/KG	2	CARBOPLATIN	4	2014-02-14	2014-06-10	PROGRESSIVE DISEASE
B1641001	X4724004 7775 80859833	80859833	0.24 MG/KG	2	PEMETREXED DISODIUM	4	2014-02-14	2015-03-13	PROGRESSIVE DISEASE
B1641001	X4724004 7775 80859833	80859833	0.24 MG/KG	3	DOCETAXEL	6	2015-03-31	2015-08-13	STABLE DISEASE
B1641001	X4724004 7775 80859833	80859833	0.24 MG/KG	4	NIVOLUMAB	6	2015-11-14	2016-05-11	PROGRESSIVE DISEASE
B1641001	X4724004 8084 80024179	80024179	1.2 MG/KG	2	TEMOZOLOMIDE	2	2015-08-21	2015-09-25	PROGRESSIVE DISEASE
B1641001	X4724004 8084 80024179	80024179	1.2 MG/KG	3	NIVOLUMAB	6	2015-09-29	2016-03-28	PROGRESSIVE DISEASE
B1641001	X4724004 8084 80026103	80026103	1.2 MG/KG	1	INTERLEUKIN-2	2	2007-11-30	2008-03-01	UNKNOWN
B1641001	X4724004 8084 80026103	80026103	1.2 MG/KG	2	INTERLEUKINS	3	2008-05-19	2008-06-02	UNKNOWN
B1641001	X4724004 8084 80026103	80026103	1.2 MG/KG	2	TEMOZOLOMIDE	3	2008-07-30	2008-10-30	UNKNOWN
B1641001	X4724004 8084 80026103	80026103	1.2 MG/KG	3	IPILIMUMAB	4	2013-09-30	2013-12-30	UNKNOWN
B1641001	X4724004 8084 80026103	80026103	1.2 MG/KG	5	PEMBROLIZUMAB	9	2014-10-25	2015-04-09	STABLE DISEASE
B1641001	X4724004 8084 80027554	80027554	1.2 MG/KG	1	BLINDED THERAPY	11	2013-09-20	2014-02-12	PROGRESSIVE DISEASE
B1641001	X4724004 8084 80027554	80027554	1.2 MG/KG	1	IPILIMUMAB	4	2013-09-20	2013-11-21	PROGRESSIVE DISEASE
B1641001	X4724004 8084 80027554	80027554	1.2 MG/KG	2	TEMOZOLOMIDE	2	2014-02-26	2014-05-02	PROGRESSIVE DISEASE
B1641001	X4724004 8084 80027554	80027554	1.2 MG/KG	3	CARBOPLATIN	1	2014-05-07	2014-05-07	PROGRESSIVE DISEASE
B1641001	X4724004 8084 80027554	80027554	1.2 MG/KG	3	PACLITAXEL	1	2014-05-07	2014-05-07	PROGRESSIVE DISEASE
B1641001	X4724004 8084 80027554	80027554	1.2 MG/KG	4	PEMBROLIZUMAB	6	2014-06-26	2014-10-08	PROGRESSIVE DISEASE
B1641001	X4724004 8084 80027662	80027662	0.24 MG/KG	1	IPILIMUMAB	4	2016-08-10	2016-10-19	PROGRESSIVE DISEASE
B1641001	X4724004 8084 80027662	80027662	0.24 MG/KG	1	NIVOLUMAB	4	2016-08-10	2016-10-19	PROGRESSIVE DISEASE
B1641001	X4724004 8084 80029144	80029144	0.24 MG/KG	1	IPILIMUMAB	1	2015-03-01	2015-04-10	PROGRESSIVE DISEASE
B1641001	X4724004 8084 80029144	80029144	0.24 MG/KG	2	DABRAFENIB	6	2015-04-29	2016-09-23	PROGRESSIVE DISEASE
B1641001	X4724004 8084 80029144	80029144	0.24 MG/KG	2	TRAMETINIB	6	2015-04-29	2016-09-23	PROGRESSIVE DISEASE
B1641001	X4724004 8084 80029144	80029144	0.24 MG/KG	3	PEMBROLIZUMAB	4	2016-10-11	2017-02-10	PROGRESSIVE DISEASE
B1641001	X4724004 8084 80029144	80029144	0.24 MG/KG	4	PACLITAXEL ALBUMIN	2	2017-03-05	2017-04-27	PROGRESSIVE DISEASE
B1641001	X4724004 8737 80849833	80849833	1.2 MG/KG	1	CARBOPLATIN	4	2014-08-22	2014-10-24	PARTIAL RESPONSE	2014-11-12
B1641001	X4724004 8737 80849833	80849833	1.2 MG/KG	1	PEMBROLIZUMAB	26	2014-08-22	2016-03-05	PARTIAL RESPONSE	2014-11-12
B1641001	X4724004 8737 80849833	80849833	1.2 MG/KG	1	PEMETREXED	9	2014-08-22	2015-02-06	PARTIAL RESPONSE	2014-11-12

## Sheet: Column headers
Header	Comment
STUDY	Study identifier
PID	Patient index
SUBJID	Subject index
DRGGROUP	Dose of utomilumab
CDRGRNM	Line of prior therapy
CMDECOD	Name of prior therapy
CYCLNUM	Cycles of prior therapy received
STFDATE	Start of prior therapy
STTDATE	End of prior therapy
ONCBSRP	Recorded response to prior therapy
ONCRDT	Date of recorded response if provided
