# Supplementary material for: Utomilumab in Patients With Immune Checkpoint Inhibitor-Refractory Melanoma and Non-Small-Cell Lung Cancer
Source: Front Immunol. 2022 Aug 2;13:897991. doi: 10.3389/fimmu.2022.897991 (PMC9379324; doi:10.3389/fimmu.2022.897991)
Supplement: Supplementary file 6 [file Table_5.xlsx]

## Sheet: deid_ihc
STUDY	PID	DRGGROUP	VISIT	PDLPOS	CD8POS	BB41POS	GRANPOS	BESTOR	INCFL	BLFL	FLG_IHC	FLG_MELA	FLG_NSCLC	FLG_WTS	FLG_DSCL	FLG_PD	BIOPSYDY
B1641001	Q5797306 2269 50092096	1.2 MG/KG	CYCLE1/DAY1	8	30.77	11.46	14.53	Stable disease	Y	Y	Y	Y	N	N	Y	N	-3
B1641001	Q5797306 2269 50092096	1.2 MG/KG	UNPL_BIOP_SAM	0	13.39	34.84	21.1	Stable disease	Y		Y	Y	N	N	Y	N	60
B1641001	Q5797306 2269 50097674	1.2 MG/KG	CYCLE1/DAY1	2	19.59	50.32	21.75	Objective progression	Y	Y	Y	Y	N	N	N	Y	0
B1641001	Q5797306 2269 50097674	1.2 MG/KG	UNPL_BIOPSY	15	29.1	46.34	6.75	Objective progression	Y		Y	Y	N	N	N	Y	20
B1641001	Q5797306 3034 50800676	0.24 MG/KG	CYCLE1/DAY1	0	11.62	0.61	5.41	Stable disease	Y	Y	Y	Y	N	N	Y	N	1
B1641001	Q5797306 3034 50800676	0.24 MG/KG	CYCLE1/DAY22	0	17.25	0.73	2.49	Stable disease	Y		Y	Y	N	N	Y	N	-33
B1641001	Q5797306 3034 50803322	0.24 MG/KG	CYCLE1/DAY1	5	3.99	102.93	9.64	Objective progression	Y	Y	Y	Y	N	N	N	Y	3
B1641001	Q5797306 3034 50803322	0.24 MG/KG	CYCLE1/DAY22	1	8.05	5.13	20.65	Objective progression	Y		Y	Y	N	N	N	Y	30
B1641001	Q5797306 4084 50060041	1.2 MG/KG	CYCLE1/DAY1	15	11.67	18.45		Objective progression	Y	Y	Y	Y	N	N	N	Y	-16
B1641001	Q5797306 4084 50060245	1.2 MG/KG	CYCLE1/DAY1	3	9.45	8.28		Stable disease	Y	Y	Y	Y	N	N	Y	N	-7
B1641001	Q5797306 4084 50060245	1.2 MG/KG	UNPL_BIOP_SAM	1	9.9	9.51	44.57	Stable disease	Y		Y	Y	N	N	Y	N	21
B1641001	Q5797306 4084 50061985	0.24 MG/KG	CYCLE1/DAY1	0	5.42	0	0.24	Objective progression	Y	Y	Y	N	Y	N	N	Y	-8
B1641001	Q5797306 4084 50063493	1.2 MG/KG	CYCLE1/DAY1	0	1.48	0.23	3.32	Objective progression	Y	Y	Y	Y	N	N	N	Y	-4
B1641001	Q5797306 4084 50065411	1.2 MG/KG	CYCLE1/DAY1	1	1.5	1.8		Objective progression	Y	Y	Y	Y	N	N	N	Y	0
B1641001	Q5797306 4084 50067300	0.24 MG/KG	CYCLE3/DAY1	0	1.44		1.62	Objective progression	Y		Y	Y	N	N	N	Y	28
B1641001	Q5797306 4084 50068666	0.24 MG/KG	CYCLE1/DAY1	20	2.16	8.02	6.65	Objective progression	Y	Y	Y	Y	N	N	N	Y	-18
B1641001	Q5797306 4084 50068666	0.24 MG/KG	UNPL_BIOP_SAM	0	0.39	0.13	6.02	Objective progression	Y		Y	Y	N	N	N	Y	21
B1641001	Q5797306 4778 50504477	1.2 MG/KG	CYCLE1/DAY1	25	4.41	33.11	74.64	Stable disease	Y	Y	Y	Y	N	N	Y	N	-1
B1641001	Q5797306 6651 50550358	1.2 MG/KG	CYCLE1/DAY1	0	6.38	3.9	2.97	Objective progression	Y	Y	Y	N	Y	N	N	Y	1
B1641001	Q5797306 6651 50550762	0.24 MG/KG	CYCLE1/DAY1	1		27.16		Objective progression	Y	Y	Y	Y	N	N	N	Y	-5
B1641001	Q5797306 6651 50550762	0.24 MG/KG	UNPL_BIOPSY	1	29.81	59.23	31.92	Objective progression	Y		Y	Y	N	N	N	Y	50
B1641001	Q5797306 6651 50554985	0.24 MG/KG	CYCLE1/DAY1	99				Stable disease	Y	Y	Y	N	Y	N	Y	N	2
B1641001	Q5797306 6905 50011124	0.24 MG/KG	UNPL_BIOPSY	0	0	0	5.02	Objective progression	Y		Y	Y	N	N	N	Y	25
B1641001	Q5797306 6905 50014066	1.2 MG/KG	UNPL_BIOPSY	5	11.3	64.72	8.08	Objective progression	Y		Y	Y	N	N	N	Y	28
B1641001	Q5797306 8554 50571791	1.2 MG/KG	CYCLE1/DAY1	0	4.33		2.44	Objective progression	Y	Y	Y	N	Y	N	N	Y	5
B1641001	Q5797306 8554 50574881	0.24 MG/KG	CYCLE1/DAY1	0	2.2	2.65	6.03	Objective progression	Y	Y	Y	N	Y	N	N	Y	0
B1641001	Q5797306 8554 50577685	0.24 MG/KG	CYCLE1/DAY1	20	37.82	65.08	38.89	Objective progression	Y	Y	Y	Y	N	N	N	Y	-19
B1641001	Q5797306 8554 50579952	0.24 MG/KG	CYCLE1/DAY1	0	14.3		7.05	Stable disease	Y	Y	Y	N	Y	N	Y	N	-2
B1641001	Q5797306 8554 50579953	1.2 MG/KG	CYCLE1/DAY1	0	5.37	5.72	2.66	Objective progression	Y	Y	Y	Y	N	N	N	Y	1
B1641001	Q5797306 8766 50510173	1.2 MG/KG	CYCLE1/DAY1	1	1.68	1.25	13.99	Not Evaluable	Y	Y	Y	N	Y	N	N	N	2
B1641001	Q5797306 8766 50510173	1.2 MG/KG	CYCLE1/DAY22	0	1.21	0.35	1.56	Not Evaluable	Y		Y	N	Y	N	N	N
B1641001	Q5797306 9407 50531243	1.2 MG/KG	CYCLE1/DAY22	3	1.95	0.24	16.67	Objective progression	Y		Y	Y	N	N	N	Y	34
B1641001	Q5797306 9407 50531593	0.24 MG/KG	CYCLE1/DAY1	0	15.64	6.9	15.26	Not Evaluable	Y	Y	Y	N	Y	N	N	N	23
B1641001	Q5797306 9407 50531915	1.2 MG/KG	CYCLE1/DAY1	0	1.91	0.75	3.02	Objective progression	Y	Y	Y	Y	N	N	N	Y	-168
B1641001	Q5797306 9407 50531915	1.2 MG/KG	UNPL_BIOPSY	0	7.41	6.73	15.38	Objective progression	Y		Y	Y	N	N	N	Y	42
B1641001	Q5797306 9407 50533197	0.24 MG/KG	CYCLE1/DAY1	10	17.07	4.12	10.82	Stable disease	Y	Y	Y	N	Y	N	Y	N	9
B1641001	Q5797306 9407 50533693	0.24 MG/KG	CYCLE1/DAY1	0	29.08	2.18	12.33	Stable disease	Y	Y	Y	N	Y	N	Y	N	17
B1641001	Q5797306 9407 50533847	0.24 MG/KG	CYCLE1/DAY1	0	0.63	5.59	3.7	Not Evaluable	Y	Y	Y	N	Y	N	N	N	48
B1641001	Q5797306 9407 50534485	0.24 MG/KG	CYCLE1/DAY1	25	32.24	18.64	19.93	Stable disease	Y	Y	Y	Y	N	N	Y	N	21
B1641001	Q5797306 9407 50534485	0.24 MG/KG	UNPL_BIOPSY	60	42.51	14.07	14.78	Stable disease	Y		Y	Y	N	N	Y	N	50
B1641001	Q5797306 9407 50534773	1.2 MG/KG	CYCLE1/DAY1	4	6.94	4.13	1.73	Objective progression	Y	Y	Y	Y	N	N	N	Y	8
B1641001	Q5797306 9407 50534773	1.2 MG/KG	CYCLE1/DAY22	35	1.57	3.82	5.42	Objective progression	Y		Y	Y	N	N	N	Y	36
B1641001	Q5797306 9407 50534875	1.2 MG/KG	UNPL_BIOPSY	0	4.96	3.71	5.21	Objective progression	Y		Y	Y	N	N	N	Y	50
B1641001	Q5797306 9407 50534956	0.24 MG/KG	CYCLE1/DAY1	5	15.19	3.4	9.66	Stable disease	Y	Y	Y	N	Y	N	Y	N	3
B1641001	Q5797306 9407 50537691	0.24 MG/KG	CYCLE1/DAY1	0	0.15	2.07	2.07	Stable disease	Y	Y	Y	N	Y	N	Y	N	17
B1641001	Q5797306 9407 50537811	1.2 MG/KG	CYCLE1/DAY1	5	5.84	1.47	10.46	Not Evaluable	Y	Y	Y	N	Y	N	N	N	26
B1641001	Q5797306 9407 50538122	0.24 MG/KG	CYCLE1/DAY1	10	14.15	20.03		Stable disease	Y	Y	Y	Y	N	N	Y	N	0
B1641001	Q5797306 9407 50538122	0.24 MG/KG	CYCLE1/DAY22	0	1.39	1.39	0.85	Stable disease	Y		Y	Y	N	N	Y	N	27
B1641001	Q5797306 9407 50538827	0.24 MG/KG	CYCLE1/DAY1		0.42			Stable disease	Y	Y	Y	N	Y	N	Y	N	28
B1641001	Q5797306 9407 50538979	0.24 MG/KG	CYCLE1/DAY1	1	4.05	5.73	3.63	Objective progression	Y	Y	Y	N	Y	N	N	Y	15
B1641001	Q5797306 9407 50539169	1.2 MG/KG	CYCLE1/DAY1	0	9.52	11.34	10.22	Stable disease	Y	Y	Y	N	Y	N	Y	N	13
B1641001	Q5797306 9407 50539313	1.2 MG/KG	CYCLE1/DAY1	2	25.8	1.77	15.22	Objective progression	Y	Y	Y	Y	N	N	N	Y	10
B1641001	Q5797306 9407 50539313	1.2 MG/KG	UNPL_BIOP_SAM	0	7.31	0.44	4.61	Objective progression	Y		Y	Y	N	N	N	Y	41
B1641001	Q5797306 9407 50539764	0.24 MG/KG	CYCLE1/DAY1	1	16.46	15.73	25.61	Stable disease	Y	Y	Y	N	Y	N	Y	N	13
B1641001	Q5797306 9407 50539841	1.2 MG/KG	CYCLE1/DAY1	0	2.97	3.57	18.23	Objective progression	Y	Y	Y	Y	N	N	N	Y	13
B1641001	Q5797306 9915 50050280	0.24 MG/KG	CYCLE1/DAY1	1	0.76	2.18	5.38	Stable disease	Y	Y	Y	Y	N	N	Y	N	-1
B1641001	Q5797306 9915 50050280	0.24 MG/KG	UNPL_BIOPSY	5	5.31	24.21	4.7	Stable disease	Y		Y	Y	N	N	Y	N	104
B1641001	Q5797306 9915 50051143	1.2 MG/KG	CYCLE1/DAY1	1	19.83	9.27	10.91	Not Evaluable	Y	Y	Y	Y	N	N	N	N	0
B1641001	Q5797306 9915 50051878	1.2 MG/KG	CYCLE1/DAY1	3	12.43	34.75	23.77	Objective progression	Y	Y	Y	Y	N	N	N	Y	361
B1641001	Q5797306 9915 50052429	0.24 MG/KG	CYCLE1/DAY1	0	7.37	20.41		Objective progression	Y	Y	Y	Y	N	N	N	Y	0
B1641001	Q5797306 9915 50053584	1.2 MG/KG	CYCLE1/DAY1	0	8.58	10.42	7.78	Objective progression	Y	Y	Y	Y	N	N	N	Y	0
B1641001	Q5797306 9915 50054215	0.24 MG/KG	CYCLE1/DAY1	0		40.83	50.86	Partial response	Y	Y	Y	Y	N	N	Y	N	0
B1641001	Q5797306 9915 50055362	0.24 MG/KG	CYCLE1/DAY1	0	1.94	0.93	1.3	Objective progression	Y	Y	Y	Y	N	N	N	Y	0
B1641001	Q5797306 9915 50056433	0.24 MG/KG	CYCLE1/DAY1	0	8.76	5.58	4.12	Objective progression	Y	Y	Y	Y	N	N	N	Y	1
B1641001	Q5797306 9915 50056437	0.24 MG/KG	CYCLE1/DAY1	1	2.14	16.14	11.25	Stable disease	Y	Y	Y	Y	N	N	Y	N	-7
B1641001	Q5797306 9915 50056437	0.24 MG/KG	UNPL_BIOPSY	0	14.32	18.58	4.19	Stable disease	Y		Y	Y	N	N	Y	N	56
B1641001	Q5797306 9915 50058900	0.24 MG/KG	CYCLE1/DAY1	0	1.08	0.26	0.53	Objective progression	Y	Y	Y	Y	N	N	N	Y	0
B1641001	Q5797306 9915 50058900	0.24 MG/KG	UNPL_BIOPSY	1	4.91	2.23	0.98	Objective progression	Y		Y	Y	N	N	N	Y	43

## Sheet: Column headers
Header	Comment
STUDY	Sponsor study number
PID	Patient index
SUBJID	Subject index
DRGGROUP	Dose of utomilumab
VISIT	Study cycle and day
PDLPOS	PD-L1+ tumor cells (% of tumor cells counted)
CD8POS	CD8+ cells (% of cells in tumor area)
41BBPOS	4-1BB+ cells (% of cells in tumor area)
GRANPOS	Granzyme B & perforin+ cells (% of cells in tumor area)
BESTOR	Best objective response to study treatment
BIOPSYDY	Day of biopsy collection relative to first dose of study therapy
