# Supplementary material for: Utomilumab in Patients With Immune Checkpoint Inhibitor-Refractory Melanoma and Non-Small-Cell Lung Cancer
Source: Front Immunol. 2022 Aug 2;13:897991. doi: 10.3389/fimmu.2022.897991 (PMC9379324; doi:10.3389/fimmu.2022.897991)
Supplement: Supplementary file 7 [file Table_6.xlsx]

## Sheet: Supp Table S6 deid_geneexpressi
STUDY	PID	SUBJID	DRGGROUP	NUMRES	LOG2TPM	MBIOANL	VISIT	INCFL	BLFL	FLG_MELA	FLG_NSCLC	FLG_WTS	BIOPSYDY
B1641001	X4724004 4305 80081318	80081318	0.24 MG/KG	9.588	3.26123	ABCC3	CYCLE1/DAY1	Y	Y	Y	N	Y	0
B1641001	X4724004 4305 80081318	80081318	0.24 MG/KG	60.2874		ACSL3	CYCLE1/DAY1	Y	Y	Y	N	N	0
B1641001	X4724004 4305 80081318	80081318	0.24 MG/KG	788.992		AHNAK	CYCLE1/DAY1	Y	Y	Y	N	N	0
B1641001	X4724004 4305 80081318	80081318	0.24 MG/KG	1.3131	0.392977	AKR1C3	CYCLE1/DAY1	Y	Y	Y	N	Y	0
B1641001	X4724004 4305 80081318	80081318	0.24 MG/KG	46.6608	5.54414	AKT3	CYCLE1/DAY1	Y	Y	Y	N	Y	0
B1641001	X4724004 4305 80081318	80081318	0.24 MG/KG	2.352	1.23389	AMOT	CYCLE1/DAY1	Y	Y	Y	N	Y	0
B1641001	X4724004 4305 80081318	80081318	0.24 MG/KG	7.1064	2.82912	APOL3	CYCLE1/DAY1	Y	Y	Y	N	Y	0
B1641001	X4724004 4305 80081318	80081318	0.24 MG/KG	0.2023	0.01	AREG	CYCLE1/DAY1	Y	Y	Y	N	Y	0
B1641001	X4724004 4305 80081318	80081318	0.24 MG/KG	59.6343	5.89807	AXIN2	CYCLE1/DAY1	Y	Y	Y	N	Y	0
B1641001	X4724004 4305 80081318	80081318	0.24 MG/KG	26.1168		BAD	CYCLE1/DAY1	Y	Y	Y	N	N	0
B1641001	X4724004 4305 80081318	80081318	0.24 MG/KG	106.025	6.72826	BAMBI	CYCLE1/DAY1	Y	Y	Y	N	Y	0
B1641001	X4724004 4305 80081318	80081318	0.24 MG/KG	1.3978	0.483158	CACNB2	CYCLE1/DAY1	Y	Y	Y	N	Y	0
B1641001	X4724004 4305 80081318	80081318	0.24 MG/KG	1.877	0.908429	CCL4	CYCLE1/DAY1	Y	Y	Y	N	Y	0
B1641001	X4724004 4305 80081318	80081318	0.24 MG/KG	4.5055	2.17169	CD3D	CYCLE1/DAY1	Y	Y	Y	N	Y	0
B1641001	X4724004 4305 80081318	80081318	0.24 MG/KG	5.8883	2.55785	CD86	CYCLE1/DAY1	Y	Y	Y	N	Y	0
B1641001	X4724004 4305 80081318	80081318	0.24 MG/KG	0.7499	0.01	CD8A	CYCLE1/DAY1	Y	Y	Y	N	Y	0
B1641001	X4724004 4305 80081318	80081318	0.24 MG/KG	114.782	6.84276	COL17A1	CYCLE1/DAY1	Y	Y	Y	N	Y	0
B1641001	X4724004 4305 80081318	80081318	0.24 MG/KG	31.6303	4.98324	CREB3L1	CYCLE1/DAY1	Y	Y	Y	N	Y	0
B1641001	X4724004 4305 80081318	80081318	0.24 MG/KG	30.2089		CTNNBIP1	CYCLE1/DAY1	Y	Y	Y	N	N	0
B1641001	X4724004 4305 80081318	80081318	0.24 MG/KG	1.0296	0.042084	CXCL10	CYCLE1/DAY1	Y	Y	Y	N	Y	0
B1641001	X4724004 4305 80081318	80081318	0.24 MG/KG	0.2771	0.01	CXCL2	CYCLE1/DAY1	Y	Y	Y	N	Y	0
B1641001	X4724004 4305 80081318	80081318	0.24 MG/KG	0	0.01	CXCL6	CYCLE1/DAY1	Y	Y	Y	N	Y	0
B1641001	X4724004 4305 80081318	80081318	0.24 MG/KG	1.0167	0.023894	CXCL9	CYCLE1/DAY1	Y	Y	Y	N	Y	0
B1641001	X4724004 4305 80081318	80081318	0.24 MG/KG	19.9815	4.32059	CXCR4	CYCLE1/DAY1	Y	Y	Y	N	Y	0
B1641001	X4724004 4305 80081318	80081318	0.24 MG/KG	0.4399	0.01	CXCR6	CYCLE1/DAY1	Y	Y	Y	N	Y	0
B1641001	X4724004 4305 80081318	80081318	0.24 MG/KG	89.9796	6.49153	DHCR24	CYCLE1/DAY1	Y	Y	Y	N	Y	0
B1641001	X4724004 4305 80081318	80081318	0.24 MG/KG	29.897	4.90193	DSC2	CYCLE1/DAY1	Y	Y	Y	N	Y	0
B1641001	X4724004 4305 80081318	80081318	0.24 MG/KG	2.3266	1.21822	DUSP10	CYCLE1/DAY1	Y	Y	Y	N	Y	0
B1641001	X4724004 4305 80081318	80081318	0.24 MG/KG	28.0819	4.81157	EDA2R	CYCLE1/DAY1	Y	Y	Y	N	Y	0
B1641001	X4724004 4305 80081318	80081318	0.24 MG/KG	38.4338	5.2643	EGFR	CYCLE1/DAY1	Y	Y	Y	N	Y	0
B1641001	X4724004 4305 80081318	80081318	0.24 MG/KG	2.2618	1.17747	EN2	CYCLE1/DAY1	Y	Y	Y	N	Y	0
B1641001	X4724004 4305 80081318	80081318	0.24 MG/KG	78.4313	6.29336	ERBB2	CYCLE1/DAY1	Y	Y	Y	N	Y	0
B1641001	X4724004 4305 80081318	80081318	0.24 MG/KG	29.426	4.87902	ETS2	CYCLE1/DAY1	Y	Y	Y	N	Y	0
B1641001	X4724004 4305 80081318	80081318	0.24 MG/KG	28.5663	4.83624	F2R	CYCLE1/DAY1	Y	Y	Y	N	Y	0
B1641001	X4724004 4305 80081318	80081318	0.24 MG/KG	1.3638		FGF11	CYCLE1/DAY1	Y	Y	Y	N	N	0
B1641001	X4724004 4305 80081318	80081318	0.24 MG/KG	62.526		FGFRL1	CYCLE1/DAY1	Y	Y	Y	N	N	0
B1641001	X4724004 4305 80081318	80081318	0.24 MG/KG	7.881	2.97838	FGL2	CYCLE1/DAY1	Y	Y	Y	N	Y	0
B1641001	X4724004 4305 80081318	80081318	0.24 MG/KG	65.2947		FLOT2	CYCLE1/DAY1	Y	Y	Y	N	N	0
B1641001	X4724004 4305 80081318	80081318	0.24 MG/KG	4.1732	2.06115	FLT3LG	CYCLE1/DAY1	Y	Y	Y	N	Y	0
B1641001	X4724004 4305 80081318	80081318	0.24 MG/KG	2.5527	1.35202	GATA6	CYCLE1/DAY1	Y	Y	Y	N	Y	0
B1641001	X4724004 4305 80081318	80081318	0.24 MG/KG	8.6201	3.1077	GBP1	CYCLE1/DAY1	Y	Y	Y	N	Y	0
B1641001	X4724004 4305 80081318	80081318	0.24 MG/KG	1.1592	0.21313	GNLY	CYCLE1/DAY1	Y	Y	Y	N	Y	0
B1641001	X4724004 4305 80081318	80081318	0.24 MG/KG	1.863	0.897628	GZMA	CYCLE1/DAY1	Y	Y	Y	N	Y	0
B1641001	X4724004 4305 80081318	80081318	0.24 MG/KG	0.4637	0.01	GZMB	CYCLE1/DAY1	Y	Y	Y	N	Y	0
B1641001	X4724004 4305 80081318	80081318	0.24 MG/KG	0.2579	0.01	GZMH	CYCLE1/DAY1	Y	Y	Y	N	Y	0
B1641001	X4724004 4305 80081318	80081318	0.24 MG/KG	26.9493		HLA-E	CYCLE1/DAY1	Y	Y	Y	N	N	0
B1641001	X4724004 4305 80081318	80081318	0.24 MG/KG	18.6947	4.22456	HPGD	CYCLE1/DAY1	Y	Y	Y	N	Y	0
B1641001	X4724004 4305 80081318	80081318	0.24 MG/KG	1.2416		HSPA1L	CYCLE1/DAY1	Y	Y	Y	N	N	0
B1641001	X4724004 4305 80081318	80081318	0.24 MG/KG	26.7369	4.74076	HSPA4L	CYCLE1/DAY1	Y	Y	Y	N	Y	0
B1641001	X4724004 4305 80081318	80081318	0.24 MG/KG	7.3785	2.88333	ID1	CYCLE1/DAY1	Y	Y	Y	N	Y	0
B1641001	X4724004 4305 80081318	80081318	0.24 MG/KG	0.4322	0.01	IDO1	CYCLE1/DAY1	Y	Y	Y	N	Y	0
B1641001	X4724004 4305 80081318	80081318	0.24 MG/KG	0.152	0.01	IL13RA2	CYCLE1/DAY1	Y	Y	Y	N	Y	0
B1641001	X4724004 4305 80081318	80081318	0.24 MG/KG	8.8701	3.14895	IL2RG	CYCLE1/DAY1	Y	Y	Y	N	Y	0
B1641001	X4724004 4305 80081318	80081318	0.24 MG/KG	167.843		IRF3	CYCLE1/DAY1	Y	Y	Y	N	N	0
B1641001	X4724004 4305 80081318	80081318	0.24 MG/KG	8.9324	3.15905	ITGA4	CYCLE1/DAY1	Y	Y	Y	N	Y	0
B1641001	X4724004 4305 80081318	80081318	0.24 MG/KG	0.987	0.01	ITGB6	CYCLE1/DAY1	Y	Y	Y	N	Y	0
B1641001	X4724004 4305 80081318	80081318	0.24 MG/KG	111.159		JMJD1C	CYCLE1/DAY1	Y	Y	Y	N	N	0
B1641001	X4724004 4305 80081318	80081318	0.24 MG/KG	11.47	3.51979	KITLG	CYCLE1/DAY1	Y	Y	Y	N	Y	0
B1641001	X4724004 4305 80081318	80081318	0.24 MG/KG	0.3972	0.01	KRT19	CYCLE1/DAY1	Y	Y	Y	N	Y	0
B1641001	X4724004 4305 80081318	80081318	0.24 MG/KG	0.4298	0.01	KRT7	CYCLE1/DAY1	Y	Y	Y	N	Y	0
B1641001	X4724004 4305 80081318	80081318	0.24 MG/KG	80.4914	6.33076	LAMA1	CYCLE1/DAY1	Y	Y	Y	N	Y	0
B1641001	X4724004 4305 80081318	80081318	0.24 MG/KG	10.7631	3.42802	LCN2	CYCLE1/DAY1	Y	Y	Y	N	Y	0
B1641001	X4724004 4305 80081318	80081318	0.24 MG/KG	2.2038	1.13999	LRG1	CYCLE1/DAY1	Y	Y	Y	N	Y	0
B1641001	X4724004 4305 80081318	80081318	0.24 MG/KG	33.2329		LRP12	CYCLE1/DAY1	Y	Y	Y	N	N	0
B1641001	X4724004 4305 80081318	80081318	0.24 MG/KG	0	0.01	MAGEA1	CYCLE1/DAY1	Y	Y	Y	N	Y	0
B1641001	X4724004 4305 80081318	80081318	0.24 MG/KG	0	0.01	MAGEB1	CYCLE1/DAY1	Y	Y	Y	N	Y	0
B1641001	X4724004 4305 80081318	80081318	0.24 MG/KG	0		MAGEB3	CYCLE1/DAY1	Y	Y	Y	N	N	0
B1641001	X4724004 4305 80081318	80081318	0.24 MG/KG	6.0631	2.60006	MGST1	CYCLE1/DAY1	Y	Y	Y	N	Y	0
B1641001	X4724004 4305 80081318	80081318	0.24 MG/KG	66.6607		MKI67	CYCLE1/DAY1	Y	Y	Y	N	N	0
B1641001	X4724004 4305 80081318	80081318	0.24 MG/KG	32.4355	5.0195	MT1X	CYCLE1/DAY1	Y	Y	Y	N	Y	0
B1641001	X4724004 4305 80081318	80081318	0.24 MG/KG	1.8554	0.89173	MUC1	CYCLE1/DAY1	Y	Y	Y	N	Y	0
B1641001	X4724004 4305 80081318	80081318	0.24 MG/KG	45.5165	5.50832	NES	CYCLE1/DAY1	Y	Y	Y	N	Y	0
B1641001	X4724004 4305 80081318	80081318	0.24 MG/KG	227.502	7.82974	NRP2	CYCLE1/DAY1	Y	Y	Y	N	Y	0
B1641001	X4724004 4305 80081318	80081318	0.24 MG/KG	1.472	0.557778	OCLN	CYCLE1/DAY1	Y	Y	Y	N	Y	0
B1641001	X4724004 4305 80081318	80081318	0.24 MG/KG	0	0.01	ORM1	CYCLE1/DAY1	Y	Y	Y	N	Y	0
B1641001	X4724004 4305 80081318	80081318	0.24 MG/KG	9.7658	3.28774	PCSK6	CYCLE1/DAY1	Y	Y	Y	N	Y	0
B1641001	X4724004 4305 80081318	80081318	0.24 MG/KG	0	0.01	PGC	CYCLE1/DAY1	Y	Y	Y	N	Y	0
B1641001	X4724004 4305 80081318	80081318	0.24 MG/KG	51.4475		POLB	CYCLE1/DAY1	Y	Y	Y	N	N	0
B1641001	X4724004 4305 80081318	80081318	0.24 MG/KG	1.8116	0.857264	PRF1	CYCLE1/DAY1	Y	Y	Y	N	Y	0
B1641001	X4724004 4305 80081318	80081318	0.24 MG/KG	30.8803		PRKCA	CYCLE1/DAY1	Y	Y	Y	N	N	0
B1641001	X4724004 4305 80081318	80081318	0.24 MG/KG	0	0.01	PRR15L	CYCLE1/DAY1	Y	Y	Y	N	Y	0
B1641001	X4724004 4305 80081318	80081318	0.24 MG/KG	7.3433	2.87643	PTN	CYCLE1/DAY1	Y	Y	Y	N	Y	0
B1641001	X4724004 4305 80081318	80081318	0.24 MG/KG	6.7969	2.76488	RAB27B	CYCLE1/DAY1	Y	Y	Y	N	Y	0
B1641001	X4724004 4305 80081318	80081318	0.24 MG/KG	1.9577	0.96916	RASD1	CYCLE1/DAY1	Y	Y	Y	N	Y	0
B1641001	X4724004 4305 80081318	80081318	0.24 MG/KG	0.9008	0.01	RASGRF1	CYCLE1/DAY1	Y	Y	Y	N	Y	0
B1641001	X4724004 4305 80081318	80081318	0.24 MG/KG	17.7439	4.14925	RGS2	CYCLE1/DAY1	Y	Y	Y	N	Y	0
B1641001	X4724004 4305 80081318	80081318	0.24 MG/KG	13.567	3.76203	SETBP1	CYCLE1/DAY1	Y	Y	Y	N	Y	0
B1641001	X4724004 4305 80081318	80081318	0.24 MG/KG	190.858	7.57635	SFN	CYCLE1/DAY1	Y	Y	Y	N	Y	0
B1641001	X4724004 4305 80081318	80081318	0.24 MG/KG	1.2478	0.319387	SHC4	CYCLE1/DAY1	Y	Y	Y	N	Y	0
B1641001	X4724004 4305 80081318	80081318	0.24 MG/KG	4.0121	2.00436	SLA	CYCLE1/DAY1	Y	Y	Y	N	Y	0
B1641001	X4724004 4305 80081318	80081318	0.24 MG/KG	0.9439	0.01	SLAMF7	CYCLE1/DAY1	Y	Y	Y	N	Y	0
B1641001	X4724004 4305 80081318	80081318	0.24 MG/KG	0.2737	0.01	SPINK1	CYCLE1/DAY1	Y	Y	Y	N	Y	0
B1641001	X4724004 4305 80081318	80081318	0.24 MG/KG	71.7082		SPRY2	CYCLE1/DAY1	Y	Y	Y	N	N	0
B1641001	X4724004 4305 80081318	80081318	0.24 MG/KG	2.3789	1.25029	TAP1	CYCLE1/DAY1	Y	Y	Y	N	Y	0
B1641001	X4724004 4305 80081318	80081318	0.24 MG/KG	4.6652	2.22194	TEK	CYCLE1/DAY1	Y	Y	Y	N	Y	0
B1641001	X4724004 4305 80081318	80081318	0.24 MG/KG	2.7211		TSC22D3	CYCLE1/DAY1	Y	Y	Y	N	N	0
B1641001	X4724004 4305 80081318	80081318	0.24 MG/KG	2.5452	1.34778	TSPAN13	CYCLE1/DAY1	Y	Y	Y	N	Y	0
B1641001	X4724004 4305 80081318	80081318	0.24 MG/KG	26.1236		TXNRD1	CYCLE1/DAY1	Y	Y	Y	N	N	0
B1641001	X4724004 4305 80081318	80081318	0.24 MG/KG	11.0493		ZAK	CYCLE1/DAY1	Y	Y	Y	N	N	0
B1641001	X4724004 4305 80081318	80081318	0.24 MG/KG	6.6852	2.74097	ABCC3	UNPL_BIOPSY	Y		Y	N	Y	43
B1641001	X4724004 4305 80081318	80081318	0.24 MG/KG	101.988		ACSL3	UNPL_BIOPSY	Y		Y	N	N	43
B1641001	X4724004 4305 80081318	80081318	0.24 MG/KG	436.504		AHNAK	UNPL_BIOPSY	Y		Y	N	N	43
B1641001	X4724004 4305 80081318	80081318	0.24 MG/KG	0.5219	0.01	AKR1C3	UNPL_BIOPSY	Y		Y	N	Y	43
B1641001	X4724004 4305 80081318	80081318	0.24 MG/KG	75.6756	6.24176	AKT3	UNPL_BIOPSY	Y		Y	N	Y	43
B1641001	X4724004 4305 80081318	80081318	0.24 MG/KG	4.6858	2.2283	AMOT	UNPL_BIOPSY	Y		Y	N	Y	43
B1641001	X4724004 4305 80081318	80081318	0.24 MG/KG	17.4393	4.12427	APOL3	UNPL_BIOPSY	Y		Y	N	Y	43
B1641001	X4724004 4305 80081318	80081318	0.24 MG/KG	0.0675	0.01	AREG	UNPL_BIOPSY	Y		Y	N	Y	43
B1641001	X4724004 4305 80081318	80081318	0.24 MG/KG	11.9634	3.58056	AXIN2	UNPL_BIOPSY	Y		Y	N	Y	43
B1641001	X4724004 4305 80081318	80081318	0.24 MG/KG	30.8383		BAD	UNPL_BIOPSY	Y		Y	N	N	43
B1641001	X4724004 4305 80081318	80081318	0.24 MG/KG	127.25	6.99152	BAMBI	UNPL_BIOPSY	Y		Y	N	Y	43
B1641001	X4724004 4305 80081318	80081318	0.24 MG/KG	1.0489	0.0688771	CACNB2	UNPL_BIOPSY	Y		Y	N	Y	43
B1641001	X4724004 4305 80081318	80081318	0.24 MG/KG	8.5137	3.08979	CCL4	UNPL_BIOPSY	Y		Y	N	Y	43
B1641001	X4724004 4305 80081318	80081318	0.24 MG/KG	11.8333	3.56478	CD3D	UNPL_BIOPSY	Y		Y	N	Y	43
B1641001	X4724004 4305 80081318	80081318	0.24 MG/KG	19.7865	4.30644	CD86	UNPL_BIOPSY	Y		Y	N	Y	43
B1641001	X4724004 4305 80081318	80081318	0.24 MG/KG	6.9799	2.80321	CD8A	UNPL_BIOPSY	Y		Y	N	Y	43
B1641001	X4724004 4305 80081318	80081318	0.24 MG/KG	0.0298	0.01	COL17A1	UNPL_BIOPSY	Y		Y	N	Y	43
B1641001	X4724004 4305 80081318	80081318	0.24 MG/KG	18.3042	4.1941	CREB3L1	UNPL_BIOPSY	Y		Y	N	Y	43
B1641001	X4724004 4305 80081318	80081318	0.24 MG/KG	15.8653		CTNNBIP1	UNPL_BIOPSY	Y		Y	N	N	43
B1641001	X4724004 4305 80081318	80081318	0.24 MG/KG	55.5583	5.79593	CXCL10	UNPL_BIOPSY	Y		Y	N	Y	43
B1641001	X4724004 4305 80081318	80081318	0.24 MG/KG	0.9702	0.01	CXCL2	UNPL_BIOPSY	Y		Y	N	Y	43
B1641001	X4724004 4305 80081318	80081318	0.24 MG/KG	0	0.01	CXCL6	UNPL_BIOPSY	Y		Y	N	Y	43
B1641001	X4724004 4305 80081318	80081318	0.24 MG/KG	13.1252	3.71427	CXCL9	UNPL_BIOPSY	Y		Y	N	Y	43
B1641001	X4724004 4305 80081318	80081318	0.24 MG/KG	38.6932	5.27401	CXCR4	UNPL_BIOPSY	Y		Y	N	Y	43
B1641001	X4724004 4305 80081318	80081318	0.24 MG/KG	3.9614	1.98601	CXCR6	UNPL_BIOPSY	Y		Y	N	Y	43
B1641001	X4724004 4305 80081318	80081318	0.24 MG/KG	45.1446	5.49648	DHCR24	UNPL_BIOPSY	Y		Y	N	Y	43
B1641001	X4724004 4305 80081318	80081318	0.24 MG/KG	19.2445	4.26637	DSC2	UNPL_BIOPSY	Y		Y	N	Y	43
B1641001	X4724004 4305 80081318	80081318	0.24 MG/KG	5.159	2.36709	DUSP10	UNPL_BIOPSY	Y		Y	N	Y	43
B1641001	X4724004 4305 80081318	80081318	0.24 MG/KG	21.9809	4.45818	EDA2R	UNPL_BIOPSY	Y		Y	N	Y	43
B1641001	X4724004 4305 80081318	80081318	0.24 MG/KG	11.59	3.53481	EGFR	UNPL_BIOPSY	Y		Y	N	Y	43
B1641001	X4724004 4305 80081318	80081318	0.24 MG/KG	4.4276	2.14652	EN2	UNPL_BIOPSY	Y		Y	N	Y	43
B1641001	X4724004 4305 80081318	80081318	0.24 MG/KG	53.7109	5.74714	ERBB2	UNPL_BIOPSY	Y		Y	N	Y	43
B1641001	X4724004 4305 80081318	80081318	0.24 MG/KG	29.7992	4.8972	ETS2	UNPL_BIOPSY	Y		Y	N	Y	43
B1641001	X4724004 4305 80081318	80081318	0.24 MG/KG	46.7739	5.54763	F2R	UNPL_BIOPSY	Y		Y	N	Y	43
B1641001	X4724004 4305 80081318	80081318	0.24 MG/KG	0.1889		FGF11	UNPL_BIOPSY	Y		Y	N	N	43
B1641001	X4724004 4305 80081318	80081318	0.24 MG/KG	172.122		FGFRL1	UNPL_BIOPSY	Y		Y	N	N	43
B1641001	X4724004 4305 80081318	80081318	0.24 MG/KG	20.5251	4.35932	FGL2	UNPL_BIOPSY	Y		Y	N	Y	43
B1641001	X4724004 4305 80081318	80081318	0.24 MG/KG	48.775		FLOT2	UNPL_BIOPSY	Y		Y	N	N	43
B1641001	X4724004 4305 80081318	80081318	0.24 MG/KG	3.9017	1.9641	FLT3LG	UNPL_BIOPSY	Y		Y	N	Y	43
B1641001	X4724004 4305 80081318	80081318	0.24 MG/KG	6.0368	2.59378	GATA6	UNPL_BIOPSY	Y		Y	N	Y	43
B1641001	X4724004 4305 80081318	80081318	0.24 MG/KG	22.3147	4.47992	GBP1	UNPL_BIOPSY	Y		Y	N	Y	43
B1641001	X4724004 4305 80081318	80081318	0.24 MG/KG	2.5517	1.35146	GNLY	UNPL_BIOPSY	Y		Y	N	Y	43
B1641001	X4724004 4305 80081318	80081318	0.24 MG/KG	8.9474	3.16147	GZMA	UNPL_BIOPSY	Y		Y	N	Y	43
B1641001	X4724004 4305 80081318	80081318	0.24 MG/KG	1.8558	0.892041	GZMB	UNPL_BIOPSY	Y		Y	N	Y	43
B1641001	X4724004 4305 80081318	80081318	0.24 MG/KG	1.204	0.267835	GZMH	UNPL_BIOPSY	Y		Y	N	Y	43
B1641001	X4724004 4305 80081318	80081318	0.24 MG/KG	91.1967		HLA-E	UNPL_BIOPSY	Y		Y	N	N	43
B1641001	X4724004 4305 80081318	80081318	0.24 MG/KG	0.938	0.01	HPGD	UNPL_BIOPSY	Y		Y	N	Y	43
B1641001	X4724004 4305 80081318	80081318	0.24 MG/KG	1.4076		HSPA1L	UNPL_BIOPSY	Y		Y	N	N	43
B1641001	X4724004 4305 80081318	80081318	0.24 MG/KG	18.5621	4.21429	HSPA4L	UNPL_BIOPSY	Y		Y	N	Y	43
B1641001	X4724004 4305 80081318	80081318	0.24 MG/KG	5.1474	2.36384	ID1	UNPL_BIOPSY	Y		Y	N	Y	43
B1641001	X4724004 4305 80081318	80081318	0.24 MG/KG	2.6813	1.42293	IDO1	UNPL_BIOPSY	Y		Y	N	Y	43
B1641001	X4724004 4305 80081318	80081318	0.24 MG/KG	0	0.01	IL13RA2	UNPL_BIOPSY	Y		Y	N	Y	43
B1641001	X4724004 4305 80081318	80081318	0.24 MG/KG	30.1531	4.91423	IL2RG	UNPL_BIOPSY	Y		Y	N	Y	43
B1641001	X4724004 4305 80081318	80081318	0.24 MG/KG	82.3873		IRF3	UNPL_BIOPSY	Y		Y	N	N	43
B1641001	X4724004 4305 80081318	80081318	0.24 MG/KG	25.084	4.6487	ITGA4	UNPL_BIOPSY	Y		Y	N	Y	43
B1641001	X4724004 4305 80081318	80081318	0.24 MG/KG	0	0.01	ITGB6	UNPL_BIOPSY	Y		Y	N	Y	43
B1641001	X4724004 4305 80081318	80081318	0.24 MG/KG	138.067		JMJD1C	UNPL_BIOPSY	Y		Y	N	N	43
B1641001	X4724004 4305 80081318	80081318	0.24 MG/KG	4.7715	2.25444	KITLG	UNPL_BIOPSY	Y		Y	N	Y	43
B1641001	X4724004 4305 80081318	80081318	0.24 MG/KG	0.1135	0.01	KRT19	UNPL_BIOPSY	Y		Y	N	Y	43
B1641001	X4724004 4305 80081318	80081318	0.24 MG/KG	0.387	0.01	KRT7	UNPL_BIOPSY	Y		Y	N	Y	43
B1641001	X4724004 4305 80081318	80081318	0.24 MG/KG	34.5555	5.11084	LAMA1	UNPL_BIOPSY	Y		Y	N	Y	43
B1641001	X4724004 4305 80081318	80081318	0.24 MG/KG	0.4064	0.01	LCN2	UNPL_BIOPSY	Y		Y	N	Y	43
B1641001	X4724004 4305 80081318	80081318	0.24 MG/KG	0.4692	0.01	LRG1	UNPL_BIOPSY	Y		Y	N	Y	43
B1641001	X4724004 4305 80081318	80081318	0.24 MG/KG	33.0695		LRP12	UNPL_BIOPSY	Y		Y	N	N	43
B1641001	X4724004 4305 80081318	80081318	0.24 MG/KG	0	0.01	MAGEA1	UNPL_BIOPSY	Y		Y	N	Y	43
B1641001	X4724004 4305 80081318	80081318	0.24 MG/KG	0	0.01	MAGEB1	UNPL_BIOPSY	Y		Y	N	Y	43
B1641001	X4724004 4305 80081318	80081318	0.24 MG/KG	0		MAGEB3	UNPL_BIOPSY	Y		Y	N	N	43
B1641001	X4724004 4305 80081318	80081318	0.24 MG/KG	13.3033	3.73371	MGST1	UNPL_BIOPSY	Y		Y	N	Y	43
B1641001	X4724004 4305 80081318	80081318	0.24 MG/KG	12.6697		MKI67	UNPL_BIOPSY	Y		Y	N	N	43
B1641001	X4724004 4305 80081318	80081318	0.24 MG/KG	28.3187	4.82368	MT1X	UNPL_BIOPSY	Y		Y	N	Y	43
B1641001	X4724004 4305 80081318	80081318	0.24 MG/KG	2.7846	1.47747	MUC1	UNPL_BIOPSY	Y		Y	N	Y	43
B1641001	X4724004 4305 80081318	80081318	0.24 MG/KG	83.5392	6.38438	NES	UNPL_BIOPSY	Y		Y	N	Y	43
B1641001	X4724004 4305 80081318	80081318	0.24 MG/KG	273.861	8.0973	NRP2	UNPL_BIOPSY	Y		Y	N	Y	43
B1641001	X4724004 4305 80081318	80081318	0.24 MG/KG	0.6285	0.01	OCLN	UNPL_BIOPSY	Y		Y	N	Y	43
B1641001	X4724004 4305 80081318	80081318	0.24 MG/KG	4.8772	2.28605	ORM1	UNPL_BIOPSY	Y		Y	N	Y	43
B1641001	X4724004 4305 80081318	80081318	0.24 MG/KG	5.1912	2.37607	PCSK6	UNPL_BIOPSY	Y		Y	N	Y	43
B1641001	X4724004 4305 80081318	80081318	0.24 MG/KG	0	0.01	PGC	UNPL_BIOPSY	Y		Y	N	Y	43
B1641001	X4724004 4305 80081318	80081318	0.24 MG/KG	73.2953		POLB	UNPL_BIOPSY	Y		Y	N	N	43
B1641001	X4724004 4305 80081318	80081318	0.24 MG/KG	5.7013	2.51129	PRF1	UNPL_BIOPSY	Y		Y	N	Y	43
B1641001	X4724004 4305 80081318	80081318	0.24 MG/KG	45.5299		PRKCA	UNPL_BIOPSY	Y		Y	N	N	43
B1641001	X4724004 4305 80081318	80081318	0.24 MG/KG	0	0.01	PRR15L	UNPL_BIOPSY	Y		Y	N	Y	43
B1641001	X4724004 4305 80081318	80081318	0.24 MG/KG	1.6807	0.749062	PTN	UNPL_BIOPSY	Y		Y	N	Y	43
B1641001	X4724004 4305 80081318	80081318	0.24 MG/KG	1.3783	0.46289	RAB27B	UNPL_BIOPSY	Y		Y	N	Y	43
B1641001	X4724004 4305 80081318	80081318	0.24 MG/KG	0.5255	0.01	RASD1	UNPL_BIOPSY	Y		Y	N	Y	43
B1641001	X4724004 4305 80081318	80081318	0.24 MG/KG	1.0774	0.107554	RASGRF1	UNPL_BIOPSY	Y		Y	N	Y	43
B1641001	X4724004 4305 80081318	80081318	0.24 MG/KG	46.9507	5.55307	RGS2	UNPL_BIOPSY	Y		Y	N	Y	43
B1641001	X4724004 4305 80081318	80081318	0.24 MG/KG	16.0739	4.00665	SETBP1	UNPL_BIOPSY	Y		Y	N	Y	43
B1641001	X4724004 4305 80081318	80081318	0.24 MG/KG	0.0635	0.01	SFN	UNPL_BIOPSY	Y		Y	N	Y	43
B1641001	X4724004 4305 80081318	80081318	0.24 MG/KG	4.377	2.12994	SHC4	UNPL_BIOPSY	Y		Y	N	Y	43
B1641001	X4724004 4305 80081318	80081318	0.24 MG/KG	6.9395	2.79483	SLA	UNPL_BIOPSY	Y		Y	N	Y	43
B1641001	X4724004 4305 80081318	80081318	0.24 MG/KG	4.6362	2.21294	SLAMF7	UNPL_BIOPSY	Y		Y	N	Y	43
B1641001	X4724004 4305 80081318	80081318	0.24 MG/KG	0.1369	0.01	SPINK1	UNPL_BIOPSY	Y		Y	N	Y	43
B1641001	X4724004 4305 80081318	80081318	0.24 MG/KG	46.4652		SPRY2	UNPL_BIOPSY	Y		Y	N	N	43
B1641001	X4724004 4305 80081318	80081318	0.24 MG/KG	12.0643	3.59267	TAP1	UNPL_BIOPSY	Y		Y	N	Y	43
B1641001	X4724004 4305 80081318	80081318	0.24 MG/KG	6.4575	2.69098	TEK	UNPL_BIOPSY	Y		Y	N	Y	43
B1641001	X4724004 4305 80081318	80081318	0.24 MG/KG	9.1092		TSC22D3	UNPL_BIOPSY	Y		Y	N	N	43
B1641001	X4724004 4305 80081318	80081318	0.24 MG/KG	3.0295	1.59908	TSPAN13	UNPL_BIOPSY	Y		Y	N	Y	43
B1641001	X4724004 4305 80081318	80081318	0.24 MG/KG	33.4068		TXNRD1	UNPL_BIOPSY	Y		Y	N	N	43
B1641001	X4724004 4305 80081318	80081318	0.24 MG/KG	8.3222		ZAK	UNPL_BIOPSY	Y		Y	N	N	43
B1641001	X4724004 4305 80084179	80084179	0.24 MG/KG	9.2334	3.20686	ABCC3	CYCLE1/DAY1	Y	Y	Y	N	Y	0
B1641001	X4724004 4305 80084179	80084179	0.24 MG/KG	285.471		ACSL3	CYCLE1/DAY1	Y	Y	Y	N	N	0
B1641001	X4724004 4305 80084179	80084179	0.24 MG/KG	582.113		AHNAK	CYCLE1/DAY1	Y	Y	Y	N	N	0
B1641001	X4724004 4305 80084179	80084179	0.24 MG/KG	3.1079	1.63594	AKR1C3	CYCLE1/DAY1	Y	Y	Y	N	Y	0
B1641001	X4724004 4305 80084179	80084179	0.24 MG/KG	357.868	8.48329	AKT3	CYCLE1/DAY1	Y	Y	Y	N	Y	0
B1641001	X4724004 4305 80084179	80084179	0.24 MG/KG	3.9489	1.98145	AMOT	CYCLE1/DAY1	Y	Y	Y	N	Y	0
B1641001	X4724004 4305 80084179	80084179	0.24 MG/KG	39.0576	5.28753	APOL3	CYCLE1/DAY1	Y	Y	Y	N	Y	0
B1641001	X4724004 4305 80084179	80084179	0.24 MG/KG	0.0698	0.01	AREG	CYCLE1/DAY1	Y	Y	Y	N	Y	0
B1641001	X4724004 4305 80084179	80084179	0.24 MG/KG	13.4969	3.75456	AXIN2	CYCLE1/DAY1	Y	Y	Y	N	Y	0
B1641001	X4724004 4305 80084179	80084179	0.24 MG/KG	19.5421		BAD	CYCLE1/DAY1	Y	Y	Y	N	N	0
B1641001	X4724004 4305 80084179	80084179	0.24 MG/KG	152.269	7.25047	BAMBI	CYCLE1/DAY1	Y	Y	Y	N	Y	0
B1641001	X4724004 4305 80084179	80084179	0.24 MG/KG	1.2319	0.300885	CACNB2	CYCLE1/DAY1	Y	Y	Y	N	Y	0
B1641001	X4724004 4305 80084179	80084179	0.24 MG/KG	19.6785	4.29855	CCL4	CYCLE1/DAY1	Y	Y	Y	N	Y	0
B1641001	X4724004 4305 80084179	80084179	0.24 MG/KG	26.2203	4.71261	CD3D	CYCLE1/DAY1	Y	Y	Y	N	Y	0
B1641001	X4724004 4305 80084179	80084179	0.24 MG/KG	22.5292	4.49372	CD86	CYCLE1/DAY1	Y	Y	Y	N	Y	0
B1641001	X4724004 4305 80084179	80084179	0.24 MG/KG	14.6467	3.8725	CD8A	CYCLE1/DAY1	Y	Y	Y	N	Y	0
B1641001	X4724004 4305 80084179	80084179	0.24 MG/KG	5.9415	2.57083	COL17A1	CYCLE1/DAY1	Y	Y	Y	N	Y	0
B1641001	X4724004 4305 80084179	80084179	0.24 MG/KG	26.065	4.70404	CREB3L1	CYCLE1/DAY1	Y	Y	Y	N	Y	0
B1641001	X4724004 4305 80084179	80084179	0.24 MG/KG	13.4646		CTNNBIP1	CYCLE1/DAY1	Y	Y	Y	N	N	0
B1641001	X4724004 4305 80084179	80084179	0.24 MG/KG	120.297	6.91045	CXCL10	CYCLE1/DAY1	Y	Y	Y	N	Y	0
B1641001	X4724004 4305 80084179	80084179	0.24 MG/KG	2.6515	1.40681	CXCL2	CYCLE1/DAY1	Y	Y	Y	N	Y	0
B1641001	X4724004 4305 80084179	80084179	0.24 MG/KG	0.6767	0.01	CXCL6	CYCLE1/DAY1	Y	Y	Y	N	Y	0
B1641001	X4724004 4305 80084179	80084179	0.24 MG/KG	131.378	7.03758	CXCL9	CYCLE1/DAY1	Y	Y	Y	N	Y	0
B1641001	X4724004 4305 80084179	80084179	0.24 MG/KG	49.8302	5.63895	CXCR4	CYCLE1/DAY1	Y	Y	Y	N	Y	0
B1641001	X4724004 4305 80084179	80084179	0.24 MG/KG	3.7652	1.91273	CXCR6	CYCLE1/DAY1	Y	Y	Y	N	Y	0
B1641001	X4724004 4305 80084179	80084179	0.24 MG/KG	99.0995	6.63081	DHCR24	CYCLE1/DAY1	Y	Y	Y	N	Y	0
B1641001	X4724004 4305 80084179	80084179	0.24 MG/KG	12.3103	3.62179	DSC2	CYCLE1/DAY1	Y	Y	Y	N	Y	0
B1641001	X4724004 4305 80084179	80084179	0.24 MG/KG	31.0105	4.95468	DUSP10	CYCLE1/DAY1	Y	Y	Y	N	Y	0
B1641001	X4724004 4305 80084179	80084179	0.24 MG/KG	18.6875	4.224	EDA2R	CYCLE1/DAY1	Y	Y	Y	N	Y	0
B1641001	X4724004 4305 80084179	80084179	0.24 MG/KG	8.5913	3.10288	EGFR	CYCLE1/DAY1	Y	Y	Y	N	Y	0
B1641001	X4724004 4305 80084179	80084179	0.24 MG/KG	28.5128	4.83354	EN2	CYCLE1/DAY1	Y	Y	Y	N	Y	0
B1641001	X4724004 4305 80084179	80084179	0.24 MG/KG	44.9173	5.4892	ERBB2	CYCLE1/DAY1	Y	Y	Y	N	Y	0
B1641001	X4724004 4305 80084179	80084179	0.24 MG/KG	12.8974	3.68901	ETS2	CYCLE1/DAY1	Y	Y	Y	N	Y	0
B1641001	X4724004 4305 80084179	80084179	0.24 MG/KG	18.4944	4.20902	F2R	CYCLE1/DAY1	Y	Y	Y	N	Y	0
B1641001	X4724004 4305 80084179	80084179	0.24 MG/KG	0.4559		FGF11	CYCLE1/DAY1	Y	Y	Y	N	N	0
B1641001	X4724004 4305 80084179	80084179	0.24 MG/KG	14.8645		FGFRL1	CYCLE1/DAY1	Y	Y	Y	N	N	0
B1641001	X4724004 4305 80084179	80084179	0.24 MG/KG	28.7908	4.84754	FGL2	CYCLE1/DAY1	Y	Y	Y	N	Y	0
B1641001	X4724004 4305 80084179	80084179	0.24 MG/KG	53.7324		FLOT2	CYCLE1/DAY1	Y	Y	Y	N	N	0
B1641001	X4724004 4305 80084179	80084179	0.24 MG/KG	6.7949	2.76445	FLT3LG	CYCLE1/DAY1	Y	Y	Y	N	Y	0
B1641001	X4724004 4305 80084179	80084179	0.24 MG/KG	10.2638	3.35949	GATA6	CYCLE1/DAY1	Y	Y	Y	N	Y	0
B1641001	X4724004 4305 80084179	80084179	0.24 MG/KG	76.981	6.26643	GBP1	CYCLE1/DAY1	Y	Y	Y	N	Y	0
B1641001	X4724004 4305 80084179	80084179	0.24 MG/KG	10.7141	3.42144	GNLY	CYCLE1/DAY1	Y	Y	Y	N	Y	0
B1641001	X4724004 4305 80084179	80084179	0.24 MG/KG	15.6128	3.96466	GZMA	CYCLE1/DAY1	Y	Y	Y	N	Y	0
B1641001	X4724004 4305 80084179	80084179	0.24 MG/KG	18.7097	4.22571	GZMB	CYCLE1/DAY1	Y	Y	Y	N	Y	0
B1641001	X4724004 4305 80084179	80084179	0.24 MG/KG	5.158	2.36681	GZMH	CYCLE1/DAY1	Y	Y	Y	N	Y	0
B1641001	X4724004 4305 80084179	80084179	0.24 MG/KG	56.186		HLA-E	CYCLE1/DAY1	Y	Y	Y	N	N	0
B1641001	X4724004 4305 80084179	80084179	0.24 MG/KG	79.0493	6.30468	HPGD	CYCLE1/DAY1	Y	Y	Y	N	Y	0
B1641001	X4724004 4305 80084179	80084179	0.24 MG/KG	0.8826		HSPA1L	CYCLE1/DAY1	Y	Y	Y	N	N	0
B1641001	X4724004 4305 80084179	80084179	0.24 MG/KG	11.897	3.57253	HSPA4L	CYCLE1/DAY1	Y	Y	Y	N	Y	0
B1641001	X4724004 4305 80084179	80084179	0.24 MG/KG	4.3421	2.11839	ID1	CYCLE1/DAY1	Y	Y	Y	N	Y	0
B1641001	X4724004 4305 80084179	80084179	0.24 MG/KG	18.2006	4.18591	IDO1	CYCLE1/DAY1	Y	Y	Y	N	Y	0
B1641001	X4724004 4305 80084179	80084179	0.24 MG/KG	0.0314	0.01	IL13RA2	CYCLE1/DAY1	Y	Y	Y	N	Y	0
B1641001	X4724004 4305 80084179	80084179	0.24 MG/KG	68.7723	6.10376	IL2RG	CYCLE1/DAY1	Y	Y	Y	N	Y	0
B1641001	X4724004 4305 80084179	80084179	0.24 MG/KG	82.6576		IRF3	CYCLE1/DAY1	Y	Y	Y	N	N	0
B1641001	X4724004 4305 80084179	80084179	0.24 MG/KG	26.6414	4.7356	ITGA4	CYCLE1/DAY1	Y	Y	Y	N	Y	0
B1641001	X4724004 4305 80084179	80084179	0.24 MG/KG	0.1184	0.01	ITGB6	CYCLE1/DAY1	Y	Y	Y	N	Y	0
B1641001	X4724004 4305 80084179	80084179	0.24 MG/KG	103.551		JMJD1C	CYCLE1/DAY1	Y	Y	Y	N	N	0
B1641001	X4724004 4305 80084179	80084179	0.24 MG/KG	5.7907	2.53374	KITLG	CYCLE1/DAY1	Y	Y	Y	N	Y	0
B1641001	X4724004 4305 80084179	80084179	0.24 MG/KG	3.4635	1.79223	KRT19	CYCLE1/DAY1	Y	Y	Y	N	Y	0
B1641001	X4724004 4305 80084179	80084179	0.24 MG/KG	2.9792	1.57492	KRT7	CYCLE1/DAY1	Y	Y	Y	N	Y	0
B1641001	X4724004 4305 80084179	80084179	0.24 MG/KG	69.4878	6.11869	LAMA1	CYCLE1/DAY1	Y	Y	Y	N	Y	0
B1641001	X4724004 4305 80084179	80084179	0.24 MG/KG	0.9455	0.01	LCN2	CYCLE1/DAY1	Y	Y	Y	N	Y	0
B1641001	X4724004 4305 80084179	80084179	0.24 MG/KG	0.2426	0.01	LRG1	CYCLE1/DAY1	Y	Y	Y	N	Y	0
B1641001	X4724004 4305 80084179	80084179	0.24 MG/KG	29.4293		LRP12	CYCLE1/DAY1	Y	Y	Y	N	N	0
B1641001	X4724004 4305 80084179	80084179	0.24 MG/KG	0	0.01	MAGEA1	CYCLE1/DAY1	Y	Y	Y	N	Y	0
B1641001	X4724004 4305 80084179	80084179	0.24 MG/KG	0	0.01	MAGEB1	CYCLE1/DAY1	Y	Y	Y	N	Y	0
B1641001	X4724004 4305 80084179	80084179	0.24 MG/KG	0		MAGEB3	CYCLE1/DAY1	Y	Y	Y	N	N	0
B1641001	X4724004 4305 80084179	80084179	0.24 MG/KG	9.6844	3.27566	MGST1	CYCLE1/DAY1	Y	Y	Y	N	Y	0
B1641001	X4724004 4305 80084179	80084179	0.24 MG/KG	117.44		MKI67	CYCLE1/DAY1	Y	Y	Y	N	N	0
B1641001	X4724004 4305 80084179	80084179	0.24 MG/KG	18.5957	4.2169	MT1X	CYCLE1/DAY1	Y	Y	Y	N	Y	0
B1641001	X4724004 4305 80084179	80084179	0.24 MG/KG	5.9624	2.57589	MUC1	CYCLE1/DAY1	Y	Y	Y	N	Y	0
B1641001	X4724004 4305 80084179	80084179	0.24 MG/KG	127.105	6.98987	NES	CYCLE1/DAY1	Y	Y	Y	N	Y	0
B1641001	X4724004 4305 80084179	80084179	0.24 MG/KG	219.626	7.7789	NRP2	CYCLE1/DAY1	Y	Y	Y	N	Y	0
B1641001	X4724004 4305 80084179	80084179	0.24 MG/KG	0.2691	0.01	OCLN	CYCLE1/DAY1	Y	Y	Y	N	Y	0
B1641001	X4724004 4305 80084179	80084179	0.24 MG/KG	2.5731	1.36351	ORM1	CYCLE1/DAY1	Y	Y	Y	N	Y	0
B1641001	X4724004 4305 80084179	80084179	0.24 MG/KG	1.3291	0.41045	PCSK6	CYCLE1/DAY1	Y	Y	Y	N	Y	0
B1641001	X4724004 4305 80084179	80084179	0.24 MG/KG	0.0476	0.01	PGC	CYCLE1/DAY1	Y	Y	Y	N	Y	0
B1641001	X4724004 4305 80084179	80084179	0.24 MG/KG	150.621		POLB	CYCLE1/DAY1	Y	Y	Y	N	N	0
B1641001	X4724004 4305 80084179	80084179	0.24 MG/KG	14.517	3.85967	PRF1	CYCLE1/DAY1	Y	Y	Y	N	Y	0
B1641001	X4724004 4305 80084179	80084179	0.24 MG/KG	5.9844		PRKCA	CYCLE1/DAY1	Y	Y	Y	N	N	0
B1641001	X4724004 4305 80084179	80084179	0.24 MG/KG	0.1602	0.01	PRR15L	CYCLE1/DAY1	Y	Y	Y	N	Y	0
B1641001	X4724004 4305 80084179	80084179	0.24 MG/KG	1.8869	0.916018	PTN	CYCLE1/DAY1	Y	Y	Y	N	Y	0
B1641001	X4724004 4305 80084179	80084179	0.24 MG/KG	0.8952	0.01	RAB27B	CYCLE1/DAY1	Y	Y	Y	N	Y	0
B1641001	X4724004 4305 80084179	80084179	0.24 MG/KG	3.3098	1.72674	RASD1	CYCLE1/DAY1	Y	Y	Y	N	Y	0
B1641001	X4724004 4305 80084179	80084179	0.24 MG/KG	0.8998	0.01	RASGRF1	CYCLE1/DAY1	Y	Y	Y	N	Y	0
B1641001	X4724004 4305 80084179	80084179	0.24 MG/KG	59.2952	5.88984	RGS2	CYCLE1/DAY1	Y	Y	Y	N	Y	0
B1641001	X4724004 4305 80084179	80084179	0.24 MG/KG	19.8467	4.31083	SETBP1	CYCLE1/DAY1	Y	Y	Y	N	Y	0
B1641001	X4724004 4305 80084179	80084179	0.24 MG/KG	8.9964	3.16935	SFN	CYCLE1/DAY1	Y	Y	Y	N	Y	0
B1641001	X4724004 4305 80084179	80084179	0.24 MG/KG	65.3397	6.02989	SHC4	CYCLE1/DAY1	Y	Y	Y	N	Y	0
B1641001	X4724004 4305 80084179	80084179	0.24 MG/KG	12.254	3.61518	SLA	CYCLE1/DAY1	Y	Y	Y	N	Y	0
B1641001	X4724004 4305 80084179	80084179	0.24 MG/KG	73.7753	6.20507	SLAMF7	CYCLE1/DAY1	Y	Y	Y	N	Y	0
B1641001	X4724004 4305 80084179	80084179	0.24 MG/KG	0.4247	0.01	SPINK1	CYCLE1/DAY1	Y	Y	Y	N	Y	0
B1641001	X4724004 4305 80084179	80084179	0.24 MG/KG	51.7941		SPRY2	CYCLE1/DAY1	Y	Y	Y	N	N	0
B1641001	X4724004 4305 80084179	80084179	0.24 MG/KG	10.7967	3.43252	TAP1	CYCLE1/DAY1	Y	Y	Y	N	Y	0
B1641001	X4724004 4305 80084179	80084179	0.24 MG/KG	8.5826	3.10141	TEK	CYCLE1/DAY1	Y	Y	Y	N	Y	0
B1641001	X4724004 4305 80084179	80084179	0.24 MG/KG	7.2618		TSC22D3	CYCLE1/DAY1	Y	Y	Y	N	N	0
B1641001	X4724004 4305 80084179	80084179	0.24 MG/KG	10.306	3.36541	TSPAN13	CYCLE1/DAY1	Y	Y	Y	N	Y	0
B1641001	X4724004 4305 80084179	80084179	0.24 MG/KG	73.136		TXNRD1	CYCLE1/DAY1	Y	Y	Y	N	N	0
B1641001	X4724004 4305 80084179	80084179	0.24 MG/KG	15.5986		ZAK	CYCLE1/DAY1	Y	Y	Y	N	N	0
B1641001	X4724004 4305 80084533	80084533	0.24 MG/KG	33.1772	5.05212	ABCC3	UNPL_BIOPSY	Y		Y	N	Y	104
B1641001	X4724004 4305 80084533	80084533	0.24 MG/KG	57.73		ACSL3	UNPL_BIOPSY	Y		Y	N	N	104
B1641001	X4724004 4305 80084533	80084533	0.24 MG/KG	1237.02		AHNAK	UNPL_BIOPSY	Y		Y	N	N	104
B1641001	X4724004 4305 80084533	80084533	0.24 MG/KG	5.0577	2.33848	AKR1C3	UNPL_BIOPSY	Y		Y	N	Y	104
B1641001	X4724004 4305 80084533	80084533	0.24 MG/KG	150.888	7.23734	AKT3	UNPL_BIOPSY	Y		Y	N	Y	104
B1641001	X4724004 4305 80084533	80084533	0.24 MG/KG	1.6022	0.680054	AMOT	UNPL_BIOPSY	Y		Y	N	Y	104
B1641001	X4724004 4305 80084533	80084533	0.24 MG/KG	25.2848	4.6602	APOL3	UNPL_BIOPSY	Y		Y	N	Y	104
B1641001	X4724004 4305 80084533	80084533	0.24 MG/KG	0	0.01	AREG	UNPL_BIOPSY	Y		Y	N	Y	104
B1641001	X4724004 4305 80084533	80084533	0.24 MG/KG	4.922	2.29924	AXIN2	UNPL_BIOPSY	Y		Y	N	Y	104
B1641001	X4724004 4305 80084533	80084533	0.24 MG/KG	38.6172		BAD	UNPL_BIOPSY	Y		Y	N	N	104
B1641001	X4724004 4305 80084533	80084533	0.24 MG/KG	6.3627	2.66964	BAMBI	UNPL_BIOPSY	Y		Y	N	Y	104
B1641001	X4724004 4305 80084533	80084533	0.24 MG/KG	1.2267	0.294782	CACNB2	UNPL_BIOPSY	Y		Y	N	Y	104
B1641001	X4724004 4305 80084533	80084533	0.24 MG/KG	10.4654	3.38756	CCL4	UNPL_BIOPSY	Y		Y	N	Y	104
B1641001	X4724004 4305 80084533	80084533	0.24 MG/KG	19.648	4.29631	CD3D	UNPL_BIOPSY	Y		Y	N	Y	104
B1641001	X4724004 4305 80084533	80084533	0.24 MG/KG	18.4065	4.20214	CD86	UNPL_BIOPSY	Y		Y	N	Y	104
B1641001	X4724004 4305 80084533	80084533	0.24 MG/KG	8.7241	3.12501	CD8A	UNPL_BIOPSY	Y		Y	N	Y	104
B1641001	X4724004 4305 80084533	80084533	0.24 MG/KG	0.2489	0.01	COL17A1	UNPL_BIOPSY	Y		Y	N	Y	104
B1641001	X4724004 4305 80084533	80084533	0.24 MG/KG	33.8288	5.08018	CREB3L1	UNPL_BIOPSY	Y		Y	N	Y	104
B1641001	X4724004 4305 80084533	80084533	0.24 MG/KG	18.0684		CTNNBIP1	UNPL_BIOPSY	Y		Y	N	N	104
B1641001	X4724004 4305 80084533	80084533	0.24 MG/KG	25.9688	4.69871	CXCL10	UNPL_BIOPSY	Y		Y	N	Y	104
B1641001	X4724004 4305 80084533	80084533	0.24 MG/KG	10.4824	3.3899	CXCL2	UNPL_BIOPSY	Y		Y	N	Y	104
B1641001	X4724004 4305 80084533	80084533	0.24 MG/KG	0	0.01	CXCL6	UNPL_BIOPSY	Y		Y	N	Y	104
B1641001	X4724004 4305 80084533	80084533	0.24 MG/KG	29.4655	4.88095	CXCL9	UNPL_BIOPSY	Y		Y	N	Y	104
B1641001	X4724004 4305 80084533	80084533	0.24 MG/KG	42.2754	5.40175	CXCR4	UNPL_BIOPSY	Y		Y	N	Y	104
B1641001	X4724004 4305 80084533	80084533	0.24 MG/KG	2.8669	1.51949	CXCR6	UNPL_BIOPSY	Y		Y	N	Y	104
B1641001	X4724004 4305 80084533	80084533	0.24 MG/KG	22.7499	4.50779	DHCR24	UNPL_BIOPSY	Y		Y	N	Y	104
B1641001	X4724004 4305 80084533	80084533	0.24 MG/KG	8.0639	3.01148	DSC2	UNPL_BIOPSY	Y		Y	N	Y	104
B1641001	X4724004 4305 80084533	80084533	0.24 MG/KG	30.8694	4.94811	DUSP10	UNPL_BIOPSY	Y		Y	N	Y	104
B1641001	X4724004 4305 80084533	80084533	0.24 MG/KG	25.6073	4.67848	EDA2R	UNPL_BIOPSY	Y		Y	N	Y	104
B1641001	X4724004 4305 80084533	80084533	0.24 MG/KG	8.241	3.04282	EGFR	UNPL_BIOPSY	Y		Y	N	Y	104
B1641001	X4724004 4305 80084533	80084533	0.24 MG/KG	8.2244	3.03991	EN2	UNPL_BIOPSY	Y		Y	N	Y	104
B1641001	X4724004 4305 80084533	80084533	0.24 MG/KG	90.3373	6.49725	ERBB2	UNPL_BIOPSY	Y		Y	N	Y	104
B1641001	X4724004 4305 80084533	80084533	0.24 MG/KG	13.1043	3.71197	ETS2	UNPL_BIOPSY	Y		Y	N	Y	104
B1641001	X4724004 4305 80084533	80084533	0.24 MG/KG	81.9748	6.35711	F2R	UNPL_BIOPSY	Y		Y	N	Y	104
B1641001	X4724004 4305 80084533	80084533	0.24 MG/KG	1.1197		FGF11	UNPL_BIOPSY	Y		Y	N	N	104
B1641001	X4724004 4305 80084533	80084533	0.24 MG/KG	174.406		FGFRL1	UNPL_BIOPSY	Y		Y	N	N	104
B1641001	X4724004 4305 80084533	80084533	0.24 MG/KG	17.3677	4.11833	FGL2	UNPL_BIOPSY	Y		Y	N	Y	104
B1641001	X4724004 4305 80084533	80084533	0.24 MG/KG	67.7248		FLOT2	UNPL_BIOPSY	Y		Y	N	N	104
B1641001	X4724004 4305 80084533	80084533	0.24 MG/KG	9.4816	3.24513	FLT3LG	UNPL_BIOPSY	Y		Y	N	Y	104
B1641001	X4724004 4305 80084533	80084533	0.24 MG/KG	3.2963	1.72085	GATA6	UNPL_BIOPSY	Y		Y	N	Y	104
B1641001	X4724004 4305 80084533	80084533	0.24 MG/KG	55.1023	5.78404	GBP1	UNPL_BIOPSY	Y		Y	N	Y	104
B1641001	X4724004 4305 80084533	80084533	0.24 MG/KG	3.4471	1.78538	GNLY	UNPL_BIOPSY	Y		Y	N	Y	104
B1641001	X4724004 4305 80084533	80084533	0.24 MG/KG	10.6843	3.41742	GZMA	UNPL_BIOPSY	Y		Y	N	Y	104
B1641001	X4724004 4305 80084533	80084533	0.24 MG/KG	4.0627	2.02244	GZMB	UNPL_BIOPSY	Y		Y	N	Y	104
B1641001	X4724004 4305 80084533	80084533	0.24 MG/KG	5.5457	2.47137	GZMH	UNPL_BIOPSY	Y		Y	N	Y	104
B1641001	X4724004 4305 80084533	80084533	0.24 MG/KG	91.6258		HLA-E	UNPL_BIOPSY	Y		Y	N	N	104
B1641001	X4724004 4305 80084533	80084533	0.24 MG/KG	105.288	6.71819	HPGD	UNPL_BIOPSY	Y		Y	N	Y	104
B1641001	X4724004 4305 80084533	80084533	0.24 MG/KG	0.9249		HSPA1L	UNPL_BIOPSY	Y		Y	N	N	104
B1641001	X4724004 4305 80084533	80084533	0.24 MG/KG	31.4694	4.97588	HSPA4L	UNPL_BIOPSY	Y		Y	N	Y	104
B1641001	X4724004 4305 80084533	80084533	0.24 MG/KG	5.9848	2.5813	ID1	UNPL_BIOPSY	Y		Y	N	Y	104
B1641001	X4724004 4305 80084533	80084533	0.24 MG/KG	4.7166	2.23775	IDO1	UNPL_BIOPSY	Y		Y	N	Y	104
B1641001	X4724004 4305 80084533	80084533	0.24 MG/KG	0.3631	0.01	IL13RA2	UNPL_BIOPSY	Y		Y	N	Y	104
B1641001	X4724004 4305 80084533	80084533	0.24 MG/KG	35.0276	5.13042	IL2RG	UNPL_BIOPSY	Y		Y	N	Y	104
B1641001	X4724004 4305 80084533	80084533	0.24 MG/KG	190.378		IRF3	UNPL_BIOPSY	Y		Y	N	N	104
B1641001	X4724004 4305 80084533	80084533	0.24 MG/KG	26.2282	4.71305	ITGA4	UNPL_BIOPSY	Y		Y	N	Y	104
B1641001	X4724004 4305 80084533	80084533	0.24 MG/KG	0.0228	0.01	ITGB6	UNPL_BIOPSY	Y		Y	N	Y	104
B1641001	X4724004 4305 80084533	80084533	0.24 MG/KG	158.203		JMJD1C	UNPL_BIOPSY	Y		Y	N	N	104
B1641001	X4724004 4305 80084533	80084533	0.24 MG/KG	6.1802	2.62765	KITLG	UNPL_BIOPSY	Y		Y	N	Y	104
B1641001	X4724004 4305 80084533	80084533	0.24 MG/KG	1.6722	0.741747	KRT19	UNPL_BIOPSY	Y		Y	N	Y	104
B1641001	X4724004 4305 80084533	80084533	0.24 MG/KG	1.8828	0.91288	KRT7	UNPL_BIOPSY	Y		Y	N	Y	104
B1641001	X4724004 4305 80084533	80084533	0.24 MG/KG	4.4059	2.13944	LAMA1	UNPL_BIOPSY	Y		Y	N	Y	104
B1641001	X4724004 4305 80084533	80084533	0.24 MG/KG	0.2426	0.01	LCN2	UNPL_BIOPSY	Y		Y	N	Y	104
B1641001	X4724004 4305 80084533	80084533	0.24 MG/KG	0.3361	0.01	LRG1	UNPL_BIOPSY	Y		Y	N	Y	104
B1641001	X4724004 4305 80084533	80084533	0.24 MG/KG	56.674		LRP12	UNPL_BIOPSY	Y		Y	N	N	104
B1641001	X4724004 4305 80084533	80084533	0.24 MG/KG	0.1167	0.01	MAGEA1	UNPL_BIOPSY	Y		Y	N	Y	104
B1641001	X4724004 4305 80084533	80084533	0.24 MG/KG	0	0.01	MAGEB1	UNPL_BIOPSY	Y		Y	N	Y	104
B1641001	X4724004 4305 80084533	80084533	0.24 MG/KG	0		MAGEB3	UNPL_BIOPSY	Y		Y	N	N	104
B1641001	X4724004 4305 80084533	80084533	0.24 MG/KG	12.0308	3.58866	MGST1	UNPL_BIOPSY	Y		Y	N	Y	104
B1641001	X4724004 4305 80084533	80084533	0.24 MG/KG	25.1355		MKI67	UNPL_BIOPSY	Y		Y	N	N	104
B1641001	X4724004 4305 80084533	80084533	0.24 MG/KG	87.8723	6.45734	MT1X	UNPL_BIOPSY	Y		Y	N	Y	104
B1641001	X4724004 4305 80084533	80084533	0.24 MG/KG	9.5164	3.25042	MUC1	UNPL_BIOPSY	Y		Y	N	Y	104
B1641001	X4724004 4305 80084533	80084533	0.24 MG/KG	632.447	9.3048	NES	UNPL_BIOPSY	Y		Y	N	Y	104
B1641001	X4724004 4305 80084533	80084533	0.24 MG/KG	141.82	7.14792	NRP2	UNPL_BIOPSY	Y		Y	N	Y	104
B1641001	X4724004 4305 80084533	80084533	0.24 MG/KG	1.4251	0.511063	OCLN	UNPL_BIOPSY	Y		Y	N	Y	104
B1641001	X4724004 4305 80084533	80084533	0.24 MG/KG	0	0.01	ORM1	UNPL_BIOPSY	Y		Y	N	Y	104
B1641001	X4724004 4305 80084533	80084533	0.24 MG/KG	2.7915	1.48104	PCSK6	UNPL_BIOPSY	Y		Y	N	Y	104
B1641001	X4724004 4305 80084533	80084533	0.24 MG/KG	0.0733	0.01	PGC	UNPL_BIOPSY	Y		Y	N	Y	104
B1641001	X4724004 4305 80084533	80084533	0.24 MG/KG	127.832		POLB	UNPL_BIOPSY	Y		Y	N	N	104
B1641001	X4724004 4305 80084533	80084533	0.24 MG/KG	10.7827	3.43065	PRF1	UNPL_BIOPSY	Y		Y	N	Y	104
B1641001	X4724004 4305 80084533	80084533	0.24 MG/KG	28.84		PRKCA	UNPL_BIOPSY	Y		Y	N	N	104
B1641001	X4724004 4305 80084533	80084533	0.24 MG/KG	0	0.01	PRR15L	UNPL_BIOPSY	Y		Y	N	Y	104
B1641001	X4724004 4305 80084533	80084533	0.24 MG/KG	3.4406	1.78266	PTN	UNPL_BIOPSY	Y		Y	N	Y	104
B1641001	X4724004 4305 80084533	80084533	0.24 MG/KG	0.662	0.01	RAB27B	UNPL_BIOPSY	Y		Y	N	Y	104
B1641001	X4724004 4305 80084533	80084533	0.24 MG/KG	2.7763	1.47316	RASD1	UNPL_BIOPSY	Y		Y	N	Y	104
B1641001	X4724004 4305 80084533	80084533	0.24 MG/KG	0.4783	0.01	RASGRF1	UNPL_BIOPSY	Y		Y	N	Y	104
B1641001	X4724004 4305 80084533	80084533	0.24 MG/KG	1014.63	9.98675	RGS2	UNPL_BIOPSY	Y		Y	N	Y	104
B1641001	X4724004 4305 80084533	80084533	0.24 MG/KG	10.0797	3.33338	SETBP1	UNPL_BIOPSY	Y		Y	N	Y	104
B1641001	X4724004 4305 80084533	80084533	0.24 MG/KG	0.5561	0.01	SFN	UNPL_BIOPSY	Y		Y	N	Y	104
B1641001	X4724004 4305 80084533	80084533	0.24 MG/KG	28.0314	4.80897	SHC4	UNPL_BIOPSY	Y		Y	N	Y	104
B1641001	X4724004 4305 80084533	80084533	0.24 MG/KG	6.4423	2.68758	SLA	UNPL_BIOPSY	Y		Y	N	Y	104
B1641001	X4724004 4305 80084533	80084533	0.24 MG/KG	7.6778	2.94069	SLAMF7	UNPL_BIOPSY	Y		Y	N	Y	104
B1641001	X4724004 4305 80084533	80084533	0.24 MG/KG	0.9809	0.01	SPINK1	UNPL_BIOPSY	Y		Y	N	Y	104
B1641001	X4724004 4305 80084533	80084533	0.24 MG/KG	415.523		SPRY2	UNPL_BIOPSY	Y		Y	N	N	104
B1641001	X4724004 4305 80084533	80084533	0.24 MG/KG	12.0528	3.5913	TAP1	UNPL_BIOPSY	Y		Y	N	Y	104
B1641001	X4724004 4305 80084533	80084533	0.24 MG/KG	10.8123	3.4346	TEK	UNPL_BIOPSY	Y		Y	N	Y	104
B1641001	X4724004 4305 80084533	80084533	0.24 MG/KG	6.9073		TSC22D3	UNPL_BIOPSY	Y		Y	N	N	104
B1641001	X4724004 4305 80084533	80084533	0.24 MG/KG	4.8235	2.27008	TSPAN13	UNPL_BIOPSY	Y		Y	N	Y	104
B1641001	X4724004 4305 80084533	80084533	0.24 MG/KG	19.6884		TXNRD1	UNPL_BIOPSY	Y		Y	N	N	104
B1641001	X4724004 4305 80084533	80084533	0.24 MG/KG	5.6451		ZAK	UNPL_BIOPSY	Y		Y	N	N	104
B1641001	X4724004 4305 80085298	80085298	0.24 MG/KG	18.1759	4.18395	ABCC3	CYCLE1/DAY1	Y	Y	Y	N	Y	-7
B1641001	X4724004 4305 80085298	80085298	0.24 MG/KG	431.404		ACSL3	CYCLE1/DAY1	Y	Y	Y	N	N	-7
B1641001	X4724004 4305 80085298	80085298	0.24 MG/KG	326.462		AHNAK	CYCLE1/DAY1	Y	Y	Y	N	N	-7
B1641001	X4724004 4305 80085298	80085298	0.24 MG/KG	2.4703	1.30469	AKR1C3	CYCLE1/DAY1	Y	Y	Y	N	Y	-7
B1641001	X4724004 4305 80085298	80085298	0.24 MG/KG	188.877	7.56131	AKT3	CYCLE1/DAY1	Y	Y	Y	N	Y	-7
B1641001	X4724004 4305 80085298	80085298	0.24 MG/KG	12.807	3.67886	AMOT	CYCLE1/DAY1	Y	Y	Y	N	Y	-7
B1641001	X4724004 4305 80085298	80085298	0.24 MG/KG	30.985	4.9535	APOL3	CYCLE1/DAY1	Y	Y	Y	N	Y	-7
B1641001	X4724004 4305 80085298	80085298	0.24 MG/KG	0	0.01	AREG	CYCLE1/DAY1	Y	Y	Y	N	Y	-7
B1641001	X4724004 4305 80085298	80085298	0.24 MG/KG	4.7665	2.25293	AXIN2	CYCLE1/DAY1	Y	Y	Y	N	Y	-7
B1641001	X4724004 4305 80085298	80085298	0.24 MG/KG	15.8592		BAD	CYCLE1/DAY1	Y	Y	Y	N	N	-7
B1641001	X4724004 4305 80085298	80085298	0.24 MG/KG	193.719	7.59782	BAMBI	CYCLE1/DAY1	Y	Y	Y	N	Y	-7
B1641001	X4724004 4305 80085298	80085298	0.24 MG/KG	22.0305	4.46143	CACNB2	CYCLE1/DAY1	Y	Y	Y	N	Y	-7
B1641001	X4724004 4305 80085298	80085298	0.24 MG/KG	5.4048	2.43424	CCL4	CYCLE1/DAY1	Y	Y	Y	N	Y	-7
B1641001	X4724004 4305 80085298	80085298	0.24 MG/KG	22.4542	4.48891	CD3D	CYCLE1/DAY1	Y	Y	Y	N	Y	-7
B1641001	X4724004 4305 80085298	80085298	0.24 MG/KG	10.9201	3.44891	CD86	CYCLE1/DAY1	Y	Y	Y	N	Y	-7
B1641001	X4724004 4305 80085298	80085298	0.24 MG/KG	5.2849	2.40188	CD8A	CYCLE1/DAY1	Y	Y	Y	N	Y	-7
B1641001	X4724004 4305 80085298	80085298	0.24 MG/KG	0.0165	0.01	COL17A1	CYCLE1/DAY1	Y	Y	Y	N	Y	-7
B1641001	X4724004 4305 80085298	80085298	0.24 MG/KG	6.1397	2.61817	CREB3L1	CYCLE1/DAY1	Y	Y	Y	N	Y	-7
B1641001	X4724004 4305 80085298	80085298	0.24 MG/KG	27.0056		CTNNBIP1	CYCLE1/DAY1	Y	Y	Y	N	N	-7
B1641001	X4724004 4305 80085298	80085298	0.24 MG/KG	131.737	7.04152	CXCL10	CYCLE1/DAY1	Y	Y	Y	N	Y	-7
B1641001	X4724004 4305 80085298	80085298	0.24 MG/KG	1.6109	0.687867	CXCL2	CYCLE1/DAY1	Y	Y	Y	N	Y	-7
B1641001	X4724004 4305 80085298	80085298	0.24 MG/KG	0.0557	0.01	CXCL6	CYCLE1/DAY1	Y	Y	Y	N	Y	-7
B1641001	X4724004 4305 80085298	80085298	0.24 MG/KG	104.422	6.70628	CXCL9	CYCLE1/DAY1	Y	Y	Y	N	Y	-7
B1641001	X4724004 4305 80085298	80085298	0.24 MG/KG	48.9613	5.61357	CXCR4	CYCLE1/DAY1	Y	Y	Y	N	Y	-7
B1641001	X4724004 4305 80085298	80085298	0.24 MG/KG	3.8534	1.94613	CXCR6	CYCLE1/DAY1	Y	Y	Y	N	Y	-7
B1641001	X4724004 4305 80085298	80085298	0.24 MG/KG	61.9412	5.95283	DHCR24	CYCLE1/DAY1	Y	Y	Y	N	Y	-7
B1641001	X4724004 4305 80085298	80085298	0.24 MG/KG	5.457	2.44811	DSC2	CYCLE1/DAY1	Y	Y	Y	N	Y	-7
B1641001	X4724004 4305 80085298	80085298	0.24 MG/KG	40.7165	5.34754	DUSP10	CYCLE1/DAY1	Y	Y	Y	N	Y	-7
B1641001	X4724004 4305 80085298	80085298	0.24 MG/KG	11.6563	3.54304	EDA2R	CYCLE1/DAY1	Y	Y	Y	N	Y	-7
B1641001	X4724004 4305 80085298	80085298	0.24 MG/KG	4.3754	2.12941	EGFR	CYCLE1/DAY1	Y	Y	Y	N	Y	-7
B1641001	X4724004 4305 80085298	80085298	0.24 MG/KG	30.1405	4.91363	EN2	CYCLE1/DAY1	Y	Y	Y	N	Y	-7
B1641001	X4724004 4305 80085298	80085298	0.24 MG/KG	10.1225	3.33949	ERBB2	CYCLE1/DAY1	Y	Y	Y	N	Y	-7
B1641001	X4724004 4305 80085298	80085298	0.24 MG/KG	9.4956	3.24726	ETS2	CYCLE1/DAY1	Y	Y	Y	N	Y	-7
B1641001	X4724004 4305 80085298	80085298	0.24 MG/KG	283.495	8.14718	F2R	CYCLE1/DAY1	Y	Y	Y	N	Y	-7
B1641001	X4724004 4305 80085298	80085298	0.24 MG/KG	0.4183		FGF11	CYCLE1/DAY1	Y	Y	Y	N	N	-7
B1641001	X4724004 4305 80085298	80085298	0.24 MG/KG	63.3757		FGFRL1	CYCLE1/DAY1	Y	Y	Y	N	N	-7
B1641001	X4724004 4305 80085298	80085298	0.24 MG/KG	16.7849	4.06909	FGL2	CYCLE1/DAY1	Y	Y	Y	N	Y	-7
B1641001	X4724004 4305 80085298	80085298	0.24 MG/KG	63.1512		FLOT2	CYCLE1/DAY1	Y	Y	Y	N	N	-7
B1641001	X4724004 4305 80085298	80085298	0.24 MG/KG	6.3645	2.67005	FLT3LG	CYCLE1/DAY1	Y	Y	Y	N	Y	-7
B1641001	X4724004 4305 80085298	80085298	0.24 MG/KG	5.2258	2.38565	GATA6	CYCLE1/DAY1	Y	Y	Y	N	Y	-7
B1641001	X4724004 4305 80085298	80085298	0.24 MG/KG	40.9447	5.3556	GBP1	CYCLE1/DAY1	Y	Y	Y	N	Y	-7
B1641001	X4724004 4305 80085298	80085298	0.24 MG/KG	4.365	2.12598	GNLY	CYCLE1/DAY1	Y	Y	Y	N	Y	-7
B1641001	X4724004 4305 80085298	80085298	0.24 MG/KG	7.3247	2.87277	GZMA	CYCLE1/DAY1	Y	Y	Y	N	Y	-7
B1641001	X4724004 4305 80085298	80085298	0.24 MG/KG	3.5947	1.84587	GZMB	CYCLE1/DAY1	Y	Y	Y	N	Y	-7
B1641001	X4724004 4305 80085298	80085298	0.24 MG/KG	1.5232	0.607105	GZMH	CYCLE1/DAY1	Y	Y	Y	N	Y	-7
B1641001	X4724004 4305 80085298	80085298	0.24 MG/KG	64.8411		HLA-E	CYCLE1/DAY1	Y	Y	Y	N	N	-7
B1641001	X4724004 4305 80085298	80085298	0.24 MG/KG	12.1233	3.59971	HPGD	CYCLE1/DAY1	Y	Y	Y	N	Y	-7
B1641001	X4724004 4305 80085298	80085298	0.24 MG/KG	0.8607		HSPA1L	CYCLE1/DAY1	Y	Y	Y	N	N	-7
B1641001	X4724004 4305 80085298	80085298	0.24 MG/KG	82.6555	6.36904	HSPA4L	CYCLE1/DAY1	Y	Y	Y	N	Y	-7
B1641001	X4724004 4305 80085298	80085298	0.24 MG/KG	9.8959	3.30683	ID1	CYCLE1/DAY1	Y	Y	Y	N	Y	-7
B1641001	X4724004 4305 80085298	80085298	0.24 MG/KG	12.3982	3.63206	IDO1	CYCLE1/DAY1	Y	Y	Y	N	Y	-7
B1641001	X4724004 4305 80085298	80085298	0.24 MG/KG	0.0673	0.01	IL13RA2	CYCLE1/DAY1	Y	Y	Y	N	Y	-7
B1641001	X4724004 4305 80085298	80085298	0.24 MG/KG	40.182	5.32848	IL2RG	CYCLE1/DAY1	Y	Y	Y	N	Y	-7
B1641001	X4724004 4305 80085298	80085298	0.24 MG/KG	62.8659		IRF3	CYCLE1/DAY1	Y	Y	Y	N	N	-7
B1641001	X4724004 4305 80085298	80085298	0.24 MG/KG	31.2287	4.9648	ITGA4	CYCLE1/DAY1	Y	Y	Y	N	Y	-7
B1641001	X4724004 4305 80085298	80085298	0.24 MG/KG	0.0158	0.01	ITGB6	CYCLE1/DAY1	Y	Y	Y	N	Y	-7
B1641001	X4724004 4305 80085298	80085298	0.24 MG/KG	151.973		JMJD1C	CYCLE1/DAY1	Y	Y	Y	N	N	-7
B1641001	X4724004 4305 80085298	80085298	0.24 MG/KG	9.3914	3.23134	KITLG	CYCLE1/DAY1	Y	Y	Y	N	Y	-7
B1641001	X4724004 4305 80085298	80085298	0.24 MG/KG	0.0628	0.01	KRT19	CYCLE1/DAY1	Y	Y	Y	N	Y	-7
B1641001	X4724004 4305 80085298	80085298	0.24 MG/KG	0.714	0.01	KRT7	CYCLE1/DAY1	Y	Y	Y	N	Y	-7
B1641001	X4724004 4305 80085298	80085298	0.24 MG/KG	164.666	7.3634	LAMA1	CYCLE1/DAY1	Y	Y	Y	N	Y	-7
B1641001	X4724004 4305 80085298	80085298	0.24 MG/KG	0.3374	0.01	LCN2	CYCLE1/DAY1	Y	Y	Y	N	Y	-7
B1641001	X4724004 4305 80085298	80085298	0.24 MG/KG	0.1558	0.01	LRG1	CYCLE1/DAY1	Y	Y	Y	N	Y	-7
B1641001	X4724004 4305 80085298	80085298	0.24 MG/KG	45.6946		LRP12	CYCLE1/DAY1	Y	Y	Y	N	N	-7
B1641001	X4724004 4305 80085298	80085298	0.24 MG/KG	0	0.01	MAGEA1	CYCLE1/DAY1	Y	Y	Y	N	Y	-7
B1641001	X4724004 4305 80085298	80085298	0.24 MG/KG	1.6909	0.757791	MAGEB1	CYCLE1/DAY1	Y	Y	Y	N	Y	-7
B1641001	X4724004 4305 80085298	80085298	0.24 MG/KG	0		MAGEB3	CYCLE1/DAY1	Y	Y	Y	N	N	-7
B1641001	X4724004 4305 80085298	80085298	0.24 MG/KG	1.5314	0.614851	MGST1	CYCLE1/DAY1	Y	Y	Y	N	Y	-7
B1641001	X4724004 4305 80085298	80085298	0.24 MG/KG	46.1701		MKI67	CYCLE1/DAY1	Y	Y	Y	N	N	-7
B1641001	X4724004 4305 80085298	80085298	0.24 MG/KG	8.4657	3.08163	MT1X	CYCLE1/DAY1	Y	Y	Y	N	Y	-7
B1641001	X4724004 4305 80085298	80085298	0.24 MG/KG	0.9963	0.01	MUC1	CYCLE1/DAY1	Y	Y	Y	N	Y	-7
B1641001	X4724004 4305 80085298	80085298	0.24 MG/KG	907.149	9.8252	NES	CYCLE1/DAY1	Y	Y	Y	N	Y	-7
B1641001	X4724004 4305 80085298	80085298	0.24 MG/KG	237.673	7.89283	NRP2	CYCLE1/DAY1	Y	Y	Y	N	Y	-7
B1641001	X4724004 4305 80085298	80085298	0.24 MG/KG	0.7589	0.01	OCLN	CYCLE1/DAY1	Y	Y	Y	N	Y	-7
B1641001	X4724004 4305 80085298	80085298	0.24 MG/KG	0.2203	0.01	ORM1	CYCLE1/DAY1	Y	Y	Y	N	Y	-7
B1641001	X4724004 4305 80085298	80085298	0.24 MG/KG	2.2515	1.17089	PCSK6	CYCLE1/DAY1	Y	Y	Y	N	Y	-7
B1641001	X4724004 4305 80085298	80085298	0.24 MG/KG	0	0.01	PGC	CYCLE1/DAY1	Y	Y	Y	N	Y	-7
B1641001	X4724004 4305 80085298	80085298	0.24 MG/KG	188.213		POLB	CYCLE1/DAY1	Y	Y	Y	N	N	-7
B1641001	X4724004 4305 80085298	80085298	0.24 MG/KG	4.5598	2.18897	PRF1	CYCLE1/DAY1	Y	Y	Y	N	Y	-7
B1641001	X4724004 4305 80085298	80085298	0.24 MG/KG	9.1003		PRKCA	CYCLE1/DAY1	Y	Y	Y	N	N	-7
B1641001	X4724004 4305 80085298	80085298	0.24 MG/KG	0	0.01	PRR15L	CYCLE1/DAY1	Y	Y	Y	N	Y	-7
B1641001	X4724004 4305 80085298	80085298	0.24 MG/KG	0.9568	0.01	PTN	CYCLE1/DAY1	Y	Y	Y	N	Y	-7
B1641001	X4724004 4305 80085298	80085298	0.24 MG/KG	0.3909	0.01	RAB27B	CYCLE1/DAY1	Y	Y	Y	N	Y	-7
B1641001	X4724004 4305 80085298	80085298	0.24 MG/KG	2.9613	1.56623	RASD1	CYCLE1/DAY1	Y	Y	Y	N	Y	-7
B1641001	X4724004 4305 80085298	80085298	0.24 MG/KG	41.9122	5.3893	RASGRF1	CYCLE1/DAY1	Y	Y	Y	N	Y	-7
B1641001	X4724004 4305 80085298	80085298	0.24 MG/KG	94.6273	6.56418	RGS2	CYCLE1/DAY1	Y	Y	Y	N	Y	-7
B1641001	X4724004 4305 80085298	80085298	0.24 MG/KG	60.4933	5.9187	SETBP1	CYCLE1/DAY1	Y	Y	Y	N	Y	-7
B1641001	X4724004 4305 80085298	80085298	0.24 MG/KG	0.0703	0.01	SFN	CYCLE1/DAY1	Y	Y	Y	N	Y	-7
B1641001	X4724004 4305 80085298	80085298	0.24 MG/KG	25.4732	4.67091	SHC4	CYCLE1/DAY1	Y	Y	Y	N	Y	-7
B1641001	X4724004 4305 80085298	80085298	0.24 MG/KG	4.4197	2.14395	SLA	CYCLE1/DAY1	Y	Y	Y	N	Y	-7
B1641001	X4724004 4305 80085298	80085298	0.24 MG/KG	7.3176	2.87137	SLAMF7	CYCLE1/DAY1	Y	Y	Y	N	Y	-7
B1641001	X4724004 4305 80085298	80085298	0.24 MG/KG	0.3031	0.01	SPINK1	CYCLE1/DAY1	Y	Y	Y	N	Y	-7
B1641001	X4724004 4305 80085298	80085298	0.24 MG/KG	165.744		SPRY2	CYCLE1/DAY1	Y	Y	Y	N	N	-7
B1641001	X4724004 4305 80085298	80085298	0.24 MG/KG	8.9605	3.16358	TAP1	CYCLE1/DAY1	Y	Y	Y	N	Y	-7
B1641001	X4724004 4305 80085298	80085298	0.24 MG/KG	11.3821	3.50869	TEK	CYCLE1/DAY1	Y	Y	Y	N	Y	-7
B1641001	X4724004 4305 80085298	80085298	0.24 MG/KG	6.8722		TSC22D3	CYCLE1/DAY1	Y	Y	Y	N	N	-7
B1641001	X4724004 4305 80085298	80085298	0.24 MG/KG	6.1721	2.62576	TSPAN13	CYCLE1/DAY1	Y	Y	Y	N	Y	-7
B1641001	X4724004 4305 80085298	80085298	0.24 MG/KG	22.4945		TXNRD1	CYCLE1/DAY1	Y	Y	Y	N	N	-7
B1641001	X4724004 4305 80085298	80085298	0.24 MG/KG	14.6444		ZAK	CYCLE1/DAY1	Y	Y	Y	N	N	-7
B1641001	X4724004 4305 80085298	80085298	0.24 MG/KG	36.8032	5.20176	ABCC3	UNPL_BIOPSY	Y		Y	N	Y	56
B1641001	X4724004 4305 80085298	80085298	0.24 MG/KG	255.999		ACSL3	UNPL_BIOPSY	Y		Y	N	N	56
B1641001	X4724004 4305 80085298	80085298	0.24 MG/KG	534.734		AHNAK	UNPL_BIOPSY	Y		Y	N	N	56
B1641001	X4724004 4305 80085298	80085298	0.24 MG/KG	2.2628	1.17811	AKR1C3	UNPL_BIOPSY	Y		Y	N	Y	56
B1641001	X4724004 4305 80085298	80085298	0.24 MG/KG	139.901	7.12826	AKT3	UNPL_BIOPSY	Y		Y	N	Y	56
B1641001	X4724004 4305 80085298	80085298	0.24 MG/KG	6.6238	2.72766	AMOT	UNPL_BIOPSY	Y		Y	N	Y	56
B1641001	X4724004 4305 80085298	80085298	0.24 MG/KG	266.504	8.05801	APOL3	UNPL_BIOPSY	Y		Y	N	Y	56
B1641001	X4724004 4305 80085298	80085298	0.24 MG/KG	0	0.01	AREG	UNPL_BIOPSY	Y		Y	N	Y	56
B1641001	X4724004 4305 80085298	80085298	0.24 MG/KG	3.5721	1.83677	AXIN2	UNPL_BIOPSY	Y		Y	N	Y	56
B1641001	X4724004 4305 80085298	80085298	0.24 MG/KG	18.5732		BAD	UNPL_BIOPSY	Y		Y	N	N	56
B1641001	X4724004 4305 80085298	80085298	0.24 MG/KG	108.352	6.75958	BAMBI	UNPL_BIOPSY	Y		Y	N	Y	56
B1641001	X4724004 4305 80085298	80085298	0.24 MG/KG	13.4635	3.75098	CACNB2	UNPL_BIOPSY	Y		Y	N	Y	56
B1641001	X4724004 4305 80085298	80085298	0.24 MG/KG	120.729	6.91563	CCL4	UNPL_BIOPSY	Y		Y	N	Y	56
B1641001	X4724004 4305 80085298	80085298	0.24 MG/KG	160.051	7.32239	CD3D	UNPL_BIOPSY	Y		Y	N	Y	56
B1641001	X4724004 4305 80085298	80085298	0.24 MG/KG	58.3345	5.86628	CD86	UNPL_BIOPSY	Y		Y	N	Y	56
B1641001	X4724004 4305 80085298	80085298	0.24 MG/KG	26.9449	4.75194	CD8A	UNPL_BIOPSY	Y		Y	N	Y	56
B1641001	X4724004 4305 80085298	80085298	0.24 MG/KG	0.2929	0.01	COL17A1	UNPL_BIOPSY	Y		Y	N	Y	56
B1641001	X4724004 4305 80085298	80085298	0.24 MG/KG	17.7882	4.15285	CREB3L1	UNPL_BIOPSY	Y		Y	N	Y	56
B1641001	X4724004 4305 80085298	80085298	0.24 MG/KG	15.5163		CTNNBIP1	UNPL_BIOPSY	Y		Y	N	N	56
B1641001	X4724004 4305 80085298	80085298	0.24 MG/KG	3050.57	11.5749	CXCL10	UNPL_BIOPSY	Y		Y	N	Y	56
B1641001	X4724004 4305 80085298	80085298	0.24 MG/KG	9.0921	3.18461	CXCL2	UNPL_BIOPSY	Y		Y	N	Y	56
B1641001	X4724004 4305 80085298	80085298	0.24 MG/KG	0	0.01	CXCL6	UNPL_BIOPSY	Y		Y	N	Y	56
B1641001	X4724004 4305 80085298	80085298	0.24 MG/KG	3480.5	11.7651	CXCL9	UNPL_BIOPSY	Y		Y	N	Y	56
B1641001	X4724004 4305 80085298	80085298	0.24 MG/KG	126.271	6.98038	CXCR4	UNPL_BIOPSY	Y		Y	N	Y	56
B1641001	X4724004 4305 80085298	80085298	0.24 MG/KG	45.4966	5.50769	CXCR6	UNPL_BIOPSY	Y		Y	N	Y	56
B1641001	X4724004 4305 80085298	80085298	0.24 MG/KG	62.0984	5.95648	DHCR24	UNPL_BIOPSY	Y		Y	N	Y	56
B1641001	X4724004 4305 80085298	80085298	0.24 MG/KG	20.4159	4.35162	DSC2	UNPL_BIOPSY	Y		Y	N	Y	56
B1641001	X4724004 4305 80085298	80085298	0.24 MG/KG	46.3147	5.5334	DUSP10	UNPL_BIOPSY	Y		Y	N	Y	56
B1641001	X4724004 4305 80085298	80085298	0.24 MG/KG	9.3763	3.22902	EDA2R	UNPL_BIOPSY	Y		Y	N	Y	56
B1641001	X4724004 4305 80085298	80085298	0.24 MG/KG	4.9087	2.29534	EGFR	UNPL_BIOPSY	Y		Y	N	Y	56
B1641001	X4724004 4305 80085298	80085298	0.24 MG/KG	21.245	4.40905	EN2	UNPL_BIOPSY	Y		Y	N	Y	56
B1641001	X4724004 4305 80085298	80085298	0.24 MG/KG	11.1633	3.48069	ERBB2	UNPL_BIOPSY	Y		Y	N	Y	56
B1641001	X4724004 4305 80085298	80085298	0.24 MG/KG	12.937	3.69343	ETS2	UNPL_BIOPSY	Y		Y	N	Y	56
B1641001	X4724004 4305 80085298	80085298	0.24 MG/KG	260.192	8.02343	F2R	UNPL_BIOPSY	Y		Y	N	Y	56
B1641001	X4724004 4305 80085298	80085298	0.24 MG/KG	0.4131		FGF11	UNPL_BIOPSY	Y		Y	N	N	56
B1641001	X4724004 4305 80085298	80085298	0.24 MG/KG	36.9633		FGFRL1	UNPL_BIOPSY	Y		Y	N	N	56
B1641001	X4724004 4305 80085298	80085298	0.24 MG/KG	101.311	6.66264	FGL2	UNPL_BIOPSY	Y		Y	N	Y	56
B1641001	X4724004 4305 80085298	80085298	0.24 MG/KG	71.4241		FLOT2	UNPL_BIOPSY	Y		Y	N	N	56
B1641001	X4724004 4305 80085298	80085298	0.24 MG/KG	16.0148	4.00133	FLT3LG	UNPL_BIOPSY	Y		Y	N	Y	56
B1641001	X4724004 4305 80085298	80085298	0.24 MG/KG	7.9115	2.98395	GATA6	UNPL_BIOPSY	Y		Y	N	Y	56
B1641001	X4724004 4305 80085298	80085298	0.24 MG/KG	645.862	9.33508	GBP1	UNPL_BIOPSY	Y		Y	N	Y	56
B1641001	X4724004 4305 80085298	80085298	0.24 MG/KG	34.9981	5.1292	GNLY	UNPL_BIOPSY	Y		Y	N	Y	56
B1641001	X4724004 4305 80085298	80085298	0.24 MG/KG	149.279	7.22187	GZMA	UNPL_BIOPSY	Y		Y	N	Y	56
B1641001	X4724004 4305 80085298	80085298	0.24 MG/KG	47.8235	5.57965	GZMB	UNPL_BIOPSY	Y		Y	N	Y	56
B1641001	X4724004 4305 80085298	80085298	0.24 MG/KG	14.5741	3.86533	GZMH	UNPL_BIOPSY	Y		Y	N	Y	56
B1641001	X4724004 4305 80085298	80085298	0.24 MG/KG	187.596		HLA-E	UNPL_BIOPSY	Y		Y	N	N	56
B1641001	X4724004 4305 80085298	80085298	0.24 MG/KG	3.5591	1.83151	HPGD	UNPL_BIOPSY	Y		Y	N	Y	56
B1641001	X4724004 4305 80085298	80085298	0.24 MG/KG	1.0504		HSPA1L	UNPL_BIOPSY	Y		Y	N	N	56
B1641001	X4724004 4305 80085298	80085298	0.24 MG/KG	31.3469	4.97025	HSPA4L	UNPL_BIOPSY	Y		Y	N	Y	56
B1641001	X4724004 4305 80085298	80085298	0.24 MG/KG	11.6994	3.54836	ID1	UNPL_BIOPSY	Y		Y	N	Y	56
B1641001	X4724004 4305 80085298	80085298	0.24 MG/KG	449.784	8.81309	IDO1	UNPL_BIOPSY	Y		Y	N	Y	56
B1641001	X4724004 4305 80085298	80085298	0.24 MG/KG	0.0332	0.01	IL13RA2	UNPL_BIOPSY	Y		Y	N	Y	56
B1641001	X4724004 4305 80085298	80085298	0.24 MG/KG	311.774	8.28436	IL2RG	UNPL_BIOPSY	Y		Y	N	Y	56
B1641001	X4724004 4305 80085298	80085298	0.24 MG/KG	110.286		IRF3	UNPL_BIOPSY	Y		Y	N	N	56
B1641001	X4724004 4305 80085298	80085298	0.24 MG/KG	125.044	6.96629	ITGA4	UNPL_BIOPSY	Y		Y	N	Y	56
B1641001	X4724004 4305 80085298	80085298	0.24 MG/KG	0.0156	0.01	ITGB6	UNPL_BIOPSY	Y		Y	N	Y	56
B1641001	X4724004 4305 80085298	80085298	0.24 MG/KG	155.334		JMJD1C	UNPL_BIOPSY	Y		Y	N	N	56
B1641001	X4724004 4305 80085298	80085298	0.24 MG/KG	7.1959	2.84718	KITLG	UNPL_BIOPSY	Y		Y	N	Y	56
B1641001	X4724004 4305 80085298	80085298	0.24 MG/KG	0.1241	0.01	KRT19	UNPL_BIOPSY	Y		Y	N	Y	56
B1641001	X4724004 4305 80085298	80085298	0.24 MG/KG	0.5642	0.01	KRT7	UNPL_BIOPSY	Y		Y	N	Y	56
B1641001	X4724004 4305 80085298	80085298	0.24 MG/KG	123.85	6.95245	LAMA1	UNPL_BIOPSY	Y		Y	N	Y	56
B1641001	X4724004 4305 80085298	80085298	0.24 MG/KG	0.5553	0.01	LCN2	UNPL_BIOPSY	Y		Y	N	Y	56
B1641001	X4724004 4305 80085298	80085298	0.24 MG/KG	0.6668	0.01	LRG1	UNPL_BIOPSY	Y		Y	N	Y	56
B1641001	X4724004 4305 80085298	80085298	0.24 MG/KG	36.0885		LRP12	UNPL_BIOPSY	Y		Y	N	N	56
B1641001	X4724004 4305 80085298	80085298	0.24 MG/KG	0	0.01	MAGEA1	UNPL_BIOPSY	Y		Y	N	Y	56
B1641001	X4724004 4305 80085298	80085298	0.24 MG/KG	0.5567	0.01	MAGEB1	UNPL_BIOPSY	Y		Y	N	Y	56
B1641001	X4724004 4305 80085298	80085298	0.24 MG/KG	0		MAGEB3	UNPL_BIOPSY	Y		Y	N	N	56
B1641001	X4724004 4305 80085298	80085298	0.24 MG/KG	2.521	1.334	MGST1	UNPL_BIOPSY	Y		Y	N	Y	56
B1641001	X4724004 4305 80085298	80085298	0.24 MG/KG	90.8319		MKI67	UNPL_BIOPSY	Y		Y	N	N	56
B1641001	X4724004 4305 80085298	80085298	0.24 MG/KG	37.7401	5.23803	MT1X	UNPL_BIOPSY	Y		Y	N	Y	56
B1641001	X4724004 4305 80085298	80085298	0.24 MG/KG	4.8279	2.2714	MUC1	UNPL_BIOPSY	Y		Y	N	Y	56
B1641001	X4724004 4305 80085298	80085298	0.24 MG/KG	525.687	9.03806	NES	UNPL_BIOPSY	Y		Y	N	Y	56
B1641001	X4724004 4305 80085298	80085298	0.24 MG/KG	171.103	7.41872	NRP2	UNPL_BIOPSY	Y		Y	N	Y	56
B1641001	X4724004 4305 80085298	80085298	0.24 MG/KG	0.9369	0.01	OCLN	UNPL_BIOPSY	Y		Y	N	Y	56
B1641001	X4724004 4305 80085298	80085298	0.24 MG/KG	0.8706	0.01	ORM1	UNPL_BIOPSY	Y		Y	N	Y	56
B1641001	X4724004 4305 80085298	80085298	0.24 MG/KG	1.8964	0.923263	PCSK6	UNPL_BIOPSY	Y		Y	N	Y	56
B1641001	X4724004 4305 80085298	80085298	0.24 MG/KG	0.0504	0.01	PGC	UNPL_BIOPSY	Y		Y	N	Y	56
B1641001	X4724004 4305 80085298	80085298	0.24 MG/KG	140.661		POLB	UNPL_BIOPSY	Y		Y	N	N	56
B1641001	X4724004 4305 80085298	80085298	0.24 MG/KG	57.1793	5.83742	PRF1	UNPL_BIOPSY	Y		Y	N	Y	56
B1641001	X4724004 4305 80085298	80085298	0.24 MG/KG	10.4169		PRKCA	UNPL_BIOPSY	Y		Y	N	N	56
B1641001	X4724004 4305 80085298	80085298	0.24 MG/KG	0	0.01	PRR15L	UNPL_BIOPSY	Y		Y	N	Y	56
B1641001	X4724004 4305 80085298	80085298	0.24 MG/KG	1.3125	0.392317	PTN	UNPL_BIOPSY	Y		Y	N	Y	56
B1641001	X4724004 4305 80085298	80085298	0.24 MG/KG	1.4571	0.5431	RAB27B	UNPL_BIOPSY	Y		Y	N	Y	56
B1641001	X4724004 4305 80085298	80085298	0.24 MG/KG	2.4548	1.29561	RASD1	UNPL_BIOPSY	Y		Y	N	Y	56
B1641001	X4724004 4305 80085298	80085298	0.24 MG/KG	17.0797	4.09421	RASGRF1	UNPL_BIOPSY	Y		Y	N	Y	56
B1641001	X4724004 4305 80085298	80085298	0.24 MG/KG	66.2767	6.05043	RGS2	UNPL_BIOPSY	Y		Y	N	Y	56
B1641001	X4724004 4305 80085298	80085298	0.24 MG/KG	52.6903	5.71947	SETBP1	UNPL_BIOPSY	Y		Y	N	Y	56
B1641001	X4724004 4305 80085298	80085298	0.24 MG/KG	0.5554	0.01	SFN	UNPL_BIOPSY	Y		Y	N	Y	56
B1641001	X4724004 4305 80085298	80085298	0.24 MG/KG	23.7622	4.5706	SHC4	UNPL_BIOPSY	Y		Y	N	Y	56
B1641001	X4724004 4305 80085298	80085298	0.24 MG/KG	32.7987	5.03557	SLA	UNPL_BIOPSY	Y		Y	N	Y	56
B1641001	X4724004 4305 80085298	80085298	0.24 MG/KG	138.138	7.10997	SLAMF7	UNPL_BIOPSY	Y		Y	N	Y	56
B1641001	X4724004 4305 80085298	80085298	0.24 MG/KG	0.1497	0.01	SPINK1	UNPL_BIOPSY	Y		Y	N	Y	56
B1641001	X4724004 4305 80085298	80085298	0.24 MG/KG	97.0895		SPRY2	UNPL_BIOPSY	Y		Y	N	N	56
B1641001	X4724004 4305 80085298	80085298	0.24 MG/KG	60.5619	5.92034	TAP1	UNPL_BIOPSY	Y		Y	N	Y	56
B1641001	X4724004 4305 80085298	80085298	0.24 MG/KG	14.2542	3.83332	TEK	UNPL_BIOPSY	Y		Y	N	Y	56
B1641001	X4724004 4305 80085298	80085298	0.24 MG/KG	11.4611		TSC22D3	UNPL_BIOPSY	Y		Y	N	N	56
B1641001	X4724004 4305 80085298	80085298	0.24 MG/KG	9.4564	3.24129	TSPAN13	UNPL_BIOPSY	Y		Y	N	Y	56
B1641001	X4724004 4305 80085298	80085298	0.24 MG/KG	31.8771		TXNRD1	UNPL_BIOPSY	Y		Y	N	N	56
B1641001	X4724004 4305 80085298	80085298	0.24 MG/KG	12.4813		ZAK	UNPL_BIOPSY	Y		Y	N	N	56
B1641001	X4724004 4305 80086103	80086103	0.24 MG/KG	21.4355	4.42193	ABCC3	CYCLE1/DAY1	Y	Y	Y	N	Y	0
B1641001	X4724004 4305 80086103	80086103	0.24 MG/KG	416.468		ACSL3	CYCLE1/DAY1	Y	Y	Y	N	N	0
B1641001	X4724004 4305 80086103	80086103	0.24 MG/KG	326.51		AHNAK	CYCLE1/DAY1	Y	Y	Y	N	N	0
B1641001	X4724004 4305 80086103	80086103	0.24 MG/KG	1.9323	0.950319	AKR1C3	CYCLE1/DAY1	Y	Y	Y	N	Y	0
B1641001	X4724004 4305 80086103	80086103	0.24 MG/KG	73.6344	6.20231	AKT3	CYCLE1/DAY1	Y	Y	Y	N	Y	0
B1641001	X4724004 4305 80086103	80086103	0.24 MG/KG	17.3093	4.11348	AMOT	CYCLE1/DAY1	Y	Y	Y	N	Y	0
B1641001	X4724004 4305 80086103	80086103	0.24 MG/KG	124.955	6.96526	APOL3	CYCLE1/DAY1	Y	Y	Y	N	Y	0
B1641001	X4724004 4305 80086103	80086103	0.24 MG/KG	0.9167	0.01	AREG	CYCLE1/DAY1	Y	Y	Y	N	Y	0
B1641001	X4724004 4305 80086103	80086103	0.24 MG/KG	2.5959	1.37623	AXIN2	CYCLE1/DAY1	Y	Y	Y	N	Y	0
B1641001	X4724004 4305 80086103	80086103	0.24 MG/KG	26.5186		BAD	CYCLE1/DAY1	Y	Y	Y	N	N	0
B1641001	X4724004 4305 80086103	80086103	0.24 MG/KG	305.257	8.25388	BAMBI	CYCLE1/DAY1	Y	Y	Y	N	Y	0
B1641001	X4724004 4305 80086103	80086103	0.24 MG/KG	0.7743	0.01	CACNB2	CYCLE1/DAY1	Y	Y	Y	N	Y	0
B1641001	X4724004 4305 80086103	80086103	0.24 MG/KG	107.197	6.74412	CCL4	CYCLE1/DAY1	Y	Y	Y	N	Y	0
B1641001	X4724004 4305 80086103	80086103	0.24 MG/KG	85.7701	6.4224	CD3D	CYCLE1/DAY1	Y	Y	Y	N	Y	0
B1641001	X4724004 4305 80086103	80086103	0.24 MG/KG	59.862	5.90357	CD86	CYCLE1/DAY1	Y	Y	Y	N	Y	0
B1641001	X4724004 4305 80086103	80086103	0.24 MG/KG	70.1718	6.13282	CD8A	CYCLE1/DAY1	Y	Y	Y	N	Y	0
B1641001	X4724004 4305 80086103	80086103	0.24 MG/KG	1.8814	0.911807	COL17A1	CYCLE1/DAY1	Y	Y	Y	N	Y	0
B1641001	X4724004 4305 80086103	80086103	0.24 MG/KG	22.9497	4.5204	CREB3L1	CYCLE1/DAY1	Y	Y	Y	N	Y	0
B1641001	X4724004 4305 80086103	80086103	0.24 MG/KG	18.1133		CTNNBIP1	CYCLE1/DAY1	Y	Y	Y	N	N	0
B1641001	X4724004 4305 80086103	80086103	0.24 MG/KG	441.276	8.78554	CXCL10	CYCLE1/DAY1	Y	Y	Y	N	Y	0
B1641001	X4724004 4305 80086103	80086103	0.24 MG/KG	10.4545	3.38605	CXCL2	CYCLE1/DAY1	Y	Y	Y	N	Y	0
B1641001	X4724004 4305 80086103	80086103	0.24 MG/KG	0.2052	0.01	CXCL6	CYCLE1/DAY1	Y	Y	Y	N	Y	0
B1641001	X4724004 4305 80086103	80086103	0.24 MG/KG	324.779	8.34332	CXCL9	CYCLE1/DAY1	Y	Y	Y	N	Y	0
B1641001	X4724004 4305 80086103	80086103	0.24 MG/KG	181.871	7.50677	CXCR4	CYCLE1/DAY1	Y	Y	Y	N	Y	0
B1641001	X4724004 4305 80086103	80086103	0.24 MG/KG	19.142	4.25867	CXCR6	CYCLE1/DAY1	Y	Y	Y	N	Y	0
B1641001	X4724004 4305 80086103	80086103	0.24 MG/KG	174.414	7.44637	DHCR24	CYCLE1/DAY1	Y	Y	Y	N	Y	0
B1641001	X4724004 4305 80086103	80086103	0.24 MG/KG	21.9099	4.45351	DSC2	CYCLE1/DAY1	Y	Y	Y	N	Y	0
B1641001	X4724004 4305 80086103	80086103	0.24 MG/KG	93.8263	6.55192	DUSP10	CYCLE1/DAY1	Y	Y	Y	N	Y	0
B1641001	X4724004 4305 80086103	80086103	0.24 MG/KG	10.7493	3.42617	EDA2R	CYCLE1/DAY1	Y	Y	Y	N	Y	0
B1641001	X4724004 4305 80086103	80086103	0.24 MG/KG	2.0272	1.01949	EGFR	CYCLE1/DAY1	Y	Y	Y	N	Y	0
B1641001	X4724004 4305 80086103	80086103	0.24 MG/KG	53.7542	5.74831	EN2	CYCLE1/DAY1	Y	Y	Y	N	Y	0
B1641001	X4724004 4305 80086103	80086103	0.24 MG/KG	25.9063	4.69523	ERBB2	CYCLE1/DAY1	Y	Y	Y	N	Y	0
B1641001	X4724004 4305 80086103	80086103	0.24 MG/KG	16.8487	4.07457	ETS2	CYCLE1/DAY1	Y	Y	Y	N	Y	0
B1641001	X4724004 4305 80086103	80086103	0.24 MG/KG	97.228	6.6033	F2R	CYCLE1/DAY1	Y	Y	Y	N	Y	0
B1641001	X4724004 4305 80086103	80086103	0.24 MG/KG	1.8544		FGF11	CYCLE1/DAY1	Y	Y	Y	N	N	0
B1641001	X4724004 4305 80086103	80086103	0.24 MG/KG	14.3266		FGFRL1	CYCLE1/DAY1	Y	Y	Y	N	N	0
B1641001	X4724004 4305 80086103	80086103	0.24 MG/KG	92.9371	6.53818	FGL2	CYCLE1/DAY1	Y	Y	Y	N	Y	0
B1641001	X4724004 4305 80086103	80086103	0.24 MG/KG	68.1203		FLOT2	CYCLE1/DAY1	Y	Y	Y	N	N	0
B1641001	X4724004 4305 80086103	80086103	0.24 MG/KG	6.884	2.78325	FLT3LG	CYCLE1/DAY1	Y	Y	Y	N	Y	0
B1641001	X4724004 4305 80086103	80086103	0.24 MG/KG	5.4695	2.45141	GATA6	CYCLE1/DAY1	Y	Y	Y	N	Y	0
B1641001	X4724004 4305 80086103	80086103	0.24 MG/KG	293.219	8.19584	GBP1	CYCLE1/DAY1	Y	Y	Y	N	Y	0
B1641001	X4724004 4305 80086103	80086103	0.24 MG/KG	13.1357	3.71542	GNLY	CYCLE1/DAY1	Y	Y	Y	N	Y	0
B1641001	X4724004 4305 80086103	80086103	0.24 MG/KG	64.5994	6.01345	GZMA	CYCLE1/DAY1	Y	Y	Y	N	Y	0
B1641001	X4724004 4305 80086103	80086103	0.24 MG/KG	62.781	5.97226	GZMB	CYCLE1/DAY1	Y	Y	Y	N	Y	0
B1641001	X4724004 4305 80086103	80086103	0.24 MG/KG	23.727	4.56846	GZMH	CYCLE1/DAY1	Y	Y	Y	N	Y	0
B1641001	X4724004 4305 80086103	80086103	0.24 MG/KG	216.175		HLA-E	CYCLE1/DAY1	Y	Y	Y	N	N	0
B1641001	X4724004 4305 80086103	80086103	0.24 MG/KG	1.7247	0.786345	HPGD	CYCLE1/DAY1	Y	Y	Y	N	Y	0
B1641001	X4724004 4305 80086103	80086103	0.24 MG/KG	0.7227		HSPA1L	CYCLE1/DAY1	Y	Y	Y	N	N	0
B1641001	X4724004 4305 80086103	80086103	0.24 MG/KG	16.0758	4.00682	HSPA4L	CYCLE1/DAY1	Y	Y	Y	N	Y	0
B1641001	X4724004 4305 80086103	80086103	0.24 MG/KG	4.3261	2.11307	ID1	CYCLE1/DAY1	Y	Y	Y	N	Y	0
B1641001	X4724004 4305 80086103	80086103	0.24 MG/KG	108.673	6.76385	IDO1	CYCLE1/DAY1	Y	Y	Y	N	Y	0
B1641001	X4724004 4305 80086103	80086103	0.24 MG/KG	40.1314	5.32666	IL13RA2	CYCLE1/DAY1	Y	Y	Y	N	Y	0
B1641001	X4724004 4305 80086103	80086103	0.24 MG/KG	147.206	7.20169	IL2RG	CYCLE1/DAY1	Y	Y	Y	N	Y	0
B1641001	X4724004 4305 80086103	80086103	0.24 MG/KG	135.118		IRF3	CYCLE1/DAY1	Y	Y	Y	N	N	0
B1641001	X4724004 4305 80086103	80086103	0.24 MG/KG	99.8857	6.64221	ITGA4	CYCLE1/DAY1	Y	Y	Y	N	Y	0
B1641001	X4724004 4305 80086103	80086103	0.24 MG/KG	0.0973	0.01	ITGB6	CYCLE1/DAY1	Y	Y	Y	N	Y	0
B1641001	X4724004 4305 80086103	80086103	0.24 MG/KG	88.0873		JMJD1C	CYCLE1/DAY1	Y	Y	Y	N	N	0
B1641001	X4724004 4305 80086103	80086103	0.24 MG/KG	2.5647	1.35879	KITLG	CYCLE1/DAY1	Y	Y	Y	N	Y	0
B1641001	X4724004 4305 80086103	80086103	0.24 MG/KG	2.8547	1.51334	KRT19	CYCLE1/DAY1	Y	Y	Y	N	Y	0
B1641001	X4724004 4305 80086103	80086103	0.24 MG/KG	3.5649	1.83386	KRT7	CYCLE1/DAY1	Y	Y	Y	N	Y	0
B1641001	X4724004 4305 80086103	80086103	0.24 MG/KG	380.423	8.57146	LAMA1	CYCLE1/DAY1	Y	Y	Y	N	Y	0
B1641001	X4724004 4305 80086103	80086103	0.24 MG/KG	0.1381	0.01	LCN2	CYCLE1/DAY1	Y	Y	Y	N	Y	0
B1641001	X4724004 4305 80086103	80086103	0.24 MG/KG	0.5101	0.01	LRG1	CYCLE1/DAY1	Y	Y	Y	N	Y	0
B1641001	X4724004 4305 80086103	80086103	0.24 MG/KG	47.3226		LRP12	CYCLE1/DAY1	Y	Y	Y	N	N	0
B1641001	X4724004 4305 80086103	80086103	0.24 MG/KG	72.8834	6.18752	MAGEA1	CYCLE1/DAY1	Y	Y	Y	N	Y	0
B1641001	X4724004 4305 80086103	80086103	0.24 MG/KG	57.3805	5.84249	MAGEB1	CYCLE1/DAY1	Y	Y	Y	N	Y	0
B1641001	X4724004 4305 80086103	80086103	0.24 MG/KG	0		MAGEB3	CYCLE1/DAY1	Y	Y	Y	N	N	0
B1641001	X4724004 4305 80086103	80086103	0.24 MG/KG	6.6533	2.73407	MGST1	CYCLE1/DAY1	Y	Y	Y	N	Y	0
B1641001	X4724004 4305 80086103	80086103	0.24 MG/KG	111.939		MKI67	CYCLE1/DAY1	Y	Y	Y	N	N	0
B1641001	X4724004 4305 80086103	80086103	0.24 MG/KG	14.0461	3.8121	MT1X	CYCLE1/DAY1	Y	Y	Y	N	Y	0
B1641001	X4724004 4305 80086103	80086103	0.24 MG/KG	4.7018	2.23321	MUC1	CYCLE1/DAY1	Y	Y	Y	N	Y	0
B1641001	X4724004 4305 80086103	80086103	0.24 MG/KG	306.049	8.25762	NES	CYCLE1/DAY1	Y	Y	Y	N	Y	0
B1641001	X4724004 4305 80086103	80086103	0.24 MG/KG	380.775	8.57279	NRP2	CYCLE1/DAY1	Y	Y	Y	N	Y	0
B1641001	X4724004 4305 80086103	80086103	0.24 MG/KG	0.6643	0.01	OCLN	CYCLE1/DAY1	Y	Y	Y	N	Y	0
B1641001	X4724004 4305 80086103	80086103	0.24 MG/KG	0	0.01	ORM1	CYCLE1/DAY1	Y	Y	Y	N	Y	0
B1641001	X4724004 4305 80086103	80086103	0.24 MG/KG	0.6105	0.01	PCSK6	CYCLE1/DAY1	Y	Y	Y	N	Y	0
B1641001	X4724004 4305 80086103	80086103	0.24 MG/KG	0.0626	0.01	PGC	CYCLE1/DAY1	Y	Y	Y	N	Y	0
B1641001	X4724004 4305 80086103	80086103	0.24 MG/KG	122.957		POLB	CYCLE1/DAY1	Y	Y	Y	N	N	0
B1641001	X4724004 4305 80086103	80086103	0.24 MG/KG	94.7262	6.56569	PRF1	CYCLE1/DAY1	Y	Y	Y	N	Y	0
B1641001	X4724004 4305 80086103	80086103	0.24 MG/KG	15.4005		PRKCA	CYCLE1/DAY1	Y	Y	Y	N	N	0
B1641001	X4724004 4305 80086103	80086103	0.24 MG/KG	0.0702	0.01	PRR15L	CYCLE1/DAY1	Y	Y	Y	N	Y	0
B1641001	X4724004 4305 80086103	80086103	0.24 MG/KG	1.5663	0.647361	PTN	CYCLE1/DAY1	Y	Y	Y	N	Y	0
B1641001	X4724004 4305 80086103	80086103	0.24 MG/KG	0.2632	0.01	RAB27B	CYCLE1/DAY1	Y	Y	Y	N	Y	0
B1641001	X4724004 4305 80086103	80086103	0.24 MG/KG	6.1681	2.62483	RASD1	CYCLE1/DAY1	Y	Y	Y	N	Y	0
B1641001	X4724004 4305 80086103	80086103	0.24 MG/KG	42.2375	5.40045	RASGRF1	CYCLE1/DAY1	Y	Y	Y	N	Y	0
B1641001	X4724004 4305 80086103	80086103	0.24 MG/KG	238.586	7.89836	RGS2	CYCLE1/DAY1	Y	Y	Y	N	Y	0
B1641001	X4724004 4305 80086103	80086103	0.24 MG/KG	22.7336	4.50675	SETBP1	CYCLE1/DAY1	Y	Y	Y	N	Y	0
B1641001	X4724004 4305 80086103	80086103	0.24 MG/KG	18.901	4.24039	SFN	CYCLE1/DAY1	Y	Y	Y	N	Y	0
B1641001	X4724004 4305 80086103	80086103	0.24 MG/KG	123.856	6.95252	SHC4	CYCLE1/DAY1	Y	Y	Y	N	Y	0
B1641001	X4724004 4305 80086103	80086103	0.24 MG/KG	37.5502	5.23075	SLA	CYCLE1/DAY1	Y	Y	Y	N	Y	0
B1641001	X4724004 4305 80086103	80086103	0.24 MG/KG	46.5948	5.5421	SLAMF7	CYCLE1/DAY1	Y	Y	Y	N	Y	0
B1641001	X4724004 4305 80086103	80086103	0.24 MG/KG	5.3955	2.43176	SPINK1	CYCLE1/DAY1	Y	Y	Y	N	Y	0
B1641001	X4724004 4305 80086103	80086103	0.24 MG/KG	52.8822		SPRY2	CYCLE1/DAY1	Y	Y	Y	N	N	0
B1641001	X4724004 4305 80086103	80086103	0.24 MG/KG	96.7766	6.59659	TAP1	CYCLE1/DAY1	Y	Y	Y	N	Y	0
B1641001	X4724004 4305 80086103	80086103	0.24 MG/KG	6.2005	2.63238	TEK	CYCLE1/DAY1	Y	Y	Y	N	Y	0
B1641001	X4724004 4305 80086103	80086103	0.24 MG/KG	19.0191		TSC22D3	CYCLE1/DAY1	Y	Y	Y	N	N	0
B1641001	X4724004 4305 80086103	80086103	0.24 MG/KG	8.1748	3.03118	TSPAN13	CYCLE1/DAY1	Y	Y	Y	N	Y	0
B1641001	X4724004 4305 80086103	80086103	0.24 MG/KG	44.6847		TXNRD1	CYCLE1/DAY1	Y	Y	Y	N	N	0
B1641001	X4724004 4305 80086103	80086103	0.24 MG/KG	9.704		ZAK	CYCLE1/DAY1	Y	Y	Y	N	N	0
B1641001	X4724004 4305 80086842	80086842	1.2 MG/KG	28.7634	4.84616	ABCC3	CYCLE1/DAY1	Y	Y	Y	N	Y	0
B1641001	X4724004 4305 80086842	80086842	1.2 MG/KG	86.0992		ACSL3	CYCLE1/DAY1	Y	Y	Y	N	N	0
B1641001	X4724004 4305 80086842	80086842	1.2 MG/KG	1354.67		AHNAK	CYCLE1/DAY1	Y	Y	Y	N	N	0
B1641001	X4724004 4305 80086842	80086842	1.2 MG/KG	4.4214	2.1445	AKR1C3	CYCLE1/DAY1	Y	Y	Y	N	Y	0
B1641001	X4724004 4305 80086842	80086842	1.2 MG/KG	86.0078	6.4264	AKT3	CYCLE1/DAY1	Y	Y	Y	N	Y	0
B1641001	X4724004 4305 80086842	80086842	1.2 MG/KG	0.9621	0.01	AMOT	CYCLE1/DAY1	Y	Y	Y	N	Y	0
B1641001	X4724004 4305 80086842	80086842	1.2 MG/KG	112.749	6.81697	APOL3	CYCLE1/DAY1	Y	Y	Y	N	Y	0
B1641001	X4724004 4305 80086842	80086842	1.2 MG/KG	2.2912	1.1961	AREG	CYCLE1/DAY1	Y	Y	Y	N	Y	0
B1641001	X4724004 4305 80086842	80086842	1.2 MG/KG	37.4831	5.22817	AXIN2	CYCLE1/DAY1	Y	Y	Y	N	Y	0
B1641001	X4724004 4305 80086842	80086842	1.2 MG/KG	28.9949		BAD	CYCLE1/DAY1	Y	Y	Y	N	N	0
B1641001	X4724004 4305 80086842	80086842	1.2 MG/KG	21.9249	4.4545	BAMBI	CYCLE1/DAY1	Y	Y	Y	N	Y	0
B1641001	X4724004 4305 80086842	80086842	1.2 MG/KG	0.9411	0.01	CACNB2	CYCLE1/DAY1	Y	Y	Y	N	Y	0
B1641001	X4724004 4305 80086842	80086842	1.2 MG/KG	62.9001	5.97499	CCL4	CYCLE1/DAY1	Y	Y	Y	N	Y	0
B1641001	X4724004 4305 80086842	80086842	1.2 MG/KG	79.0524	6.30474	CD3D	CYCLE1/DAY1	Y	Y	Y	N	Y	0
B1641001	X4724004 4305 80086842	80086842	1.2 MG/KG	34.0257	5.08855	CD86	CYCLE1/DAY1	Y	Y	Y	N	Y	0
B1641001	X4724004 4305 80086842	80086842	1.2 MG/KG	26.0775	4.70473	CD8A	CYCLE1/DAY1	Y	Y	Y	N	Y	0
B1641001	X4724004 4305 80086842	80086842	1.2 MG/KG	335.404	8.38975	COL17A1	CYCLE1/DAY1	Y	Y	Y	N	Y	0
B1641001	X4724004 4305 80086842	80086842	1.2 MG/KG	9.5176	3.2506	CREB3L1	CYCLE1/DAY1	Y	Y	Y	N	Y	0
B1641001	X4724004 4305 80086842	80086842	1.2 MG/KG	101.008		CTNNBIP1	CYCLE1/DAY1	Y	Y	Y	N	N	0
B1641001	X4724004 4305 80086842	80086842	1.2 MG/KG	664.326	9.37575	CXCL10	CYCLE1/DAY1	Y	Y	Y	N	Y	0
B1641001	X4724004 4305 80086842	80086842	1.2 MG/KG	26.4959	4.7277	CXCL2	CYCLE1/DAY1	Y	Y	Y	N	Y	0
B1641001	X4724004 4305 80086842	80086842	1.2 MG/KG	1.0736	0.102457	CXCL6	CYCLE1/DAY1	Y	Y	Y	N	Y	0
B1641001	X4724004 4305 80086842	80086842	1.2 MG/KG	490.43	8.9379	CXCL9	CYCLE1/DAY1	Y	Y	Y	N	Y	0
B1641001	X4724004 4305 80086842	80086842	1.2 MG/KG	90.6745	6.50262	CXCR4	CYCLE1/DAY1	Y	Y	Y	N	Y	0
B1641001	X4724004 4305 80086842	80086842	1.2 MG/KG	17.8902	4.1611	CXCR6	CYCLE1/DAY1	Y	Y	Y	N	Y	0
B1641001	X4724004 4305 80086842	80086842	1.2 MG/KG	119.597	6.90204	DHCR24	CYCLE1/DAY1	Y	Y	Y	N	Y	0
B1641001	X4724004 4305 80086842	80086842	1.2 MG/KG	1033.74	10.0137	DSC2	CYCLE1/DAY1	Y	Y	Y	N	Y	0
B1641001	X4724004 4305 80086842	80086842	1.2 MG/KG	22.8115	4.51169	DUSP10	CYCLE1/DAY1	Y	Y	Y	N	Y	0
B1641001	X4724004 4305 80086842	80086842	1.2 MG/KG	7.3195	2.87175	EDA2R	CYCLE1/DAY1	Y	Y	Y	N	Y	0
B1641001	X4724004 4305 80086842	80086842	1.2 MG/KG	61.0526	5.93198	EGFR	CYCLE1/DAY1	Y	Y	Y	N	Y	0
B1641001	X4724004 4305 80086842	80086842	1.2 MG/KG	9.7735	3.28888	EN2	CYCLE1/DAY1	Y	Y	Y	N	Y	0
B1641001	X4724004 4305 80086842	80086842	1.2 MG/KG	154.091	7.26764	ERBB2	CYCLE1/DAY1	Y	Y	Y	N	Y	0
B1641001	X4724004 4305 80086842	80086842	1.2 MG/KG	72.6681	6.18325	ETS2	CYCLE1/DAY1	Y	Y	Y	N	Y	0
B1641001	X4724004 4305 80086842	80086842	1.2 MG/KG	84.1456	6.39482	F2R	CYCLE1/DAY1	Y	Y	Y	N	Y	0
B1641001	X4724004 4305 80086842	80086842	1.2 MG/KG	6.3512		FGF11	CYCLE1/DAY1	Y	Y	Y	N	N	0
B1641001	X4724004 4305 80086842	80086842	1.2 MG/KG	26.478		FGFRL1	CYCLE1/DAY1	Y	Y	Y	N	N	0
B1641001	X4724004 4305 80086842	80086842	1.2 MG/KG	94.8223	6.56715	FGL2	CYCLE1/DAY1	Y	Y	Y	N	Y	0
B1641001	X4724004 4305 80086842	80086842	1.2 MG/KG	68.6298		FLOT2	CYCLE1/DAY1	Y	Y	Y	N	N	0
B1641001	X4724004 4305 80086842	80086842	1.2 MG/KG	14.4909	3.85708	FLT3LG	CYCLE1/DAY1	Y	Y	Y	N	Y	0
B1641001	X4724004 4305 80086842	80086842	1.2 MG/KG	3.3166	1.72971	GATA6	CYCLE1/DAY1	Y	Y	Y	N	Y	0
B1641001	X4724004 4305 80086842	80086842	1.2 MG/KG	453.933	8.82633	GBP1	CYCLE1/DAY1	Y	Y	Y	N	Y	0
B1641001	X4724004 4305 80086842	80086842	1.2 MG/KG	73.1123	6.19204	GNLY	CYCLE1/DAY1	Y	Y	Y	N	Y	0
B1641001	X4724004 4305 80086842	80086842	1.2 MG/KG	50.2107	5.64992	GZMA	CYCLE1/DAY1	Y	Y	Y	N	Y	0
B1641001	X4724004 4305 80086842	80086842	1.2 MG/KG	69.8402	6.12599	GZMB	CYCLE1/DAY1	Y	Y	Y	N	Y	0
B1641001	X4724004 4305 80086842	80086842	1.2 MG/KG	21.6037	4.43321	GZMH	CYCLE1/DAY1	Y	Y	Y	N	Y	0
B1641001	X4724004 4305 80086842	80086842	1.2 MG/KG	162.629		HLA-E	CYCLE1/DAY1	Y	Y	Y	N	N	0
B1641001	X4724004 4305 80086842	80086842	1.2 MG/KG	119.837	6.90493	HPGD	CYCLE1/DAY1	Y	Y	Y	N	Y	0
B1641001	X4724004 4305 80086842	80086842	1.2 MG/KG	0.6283		HSPA1L	CYCLE1/DAY1	Y	Y	Y	N	N	0
B1641001	X4724004 4305 80086842	80086842	1.2 MG/KG	34.0052	5.08768	HSPA4L	CYCLE1/DAY1	Y	Y	Y	N	Y	0
B1641001	X4724004 4305 80086842	80086842	1.2 MG/KG	30.1207	4.91268	ID1	CYCLE1/DAY1	Y	Y	Y	N	Y	0
B1641001	X4724004 4305 80086842	80086842	1.2 MG/KG	66.8884	6.06368	IDO1	CYCLE1/DAY1	Y	Y	Y	N	Y	0
B1641001	X4724004 4305 80086842	80086842	1.2 MG/KG	0.4084	0.01	IL13RA2	CYCLE1/DAY1	Y	Y	Y	N	Y	0
B1641001	X4724004 4305 80086842	80086842	1.2 MG/KG	138.478	7.11351	IL2RG	CYCLE1/DAY1	Y	Y	Y	N	Y	0
B1641001	X4724004 4305 80086842	80086842	1.2 MG/KG	100.524		IRF3	CYCLE1/DAY1	Y	Y	Y	N	N	0
B1641001	X4724004 4305 80086842	80086842	1.2 MG/KG	73.7457	6.20449	ITGA4	CYCLE1/DAY1	Y	Y	Y	N	Y	0
B1641001	X4724004 4305 80086842	80086842	1.2 MG/KG	13.9846	3.80577	ITGB6	CYCLE1/DAY1	Y	Y	Y	N	Y	0
B1641001	X4724004 4305 80086842	80086842	1.2 MG/KG	142.121		JMJD1C	CYCLE1/DAY1	Y	Y	Y	N	N	0
B1641001	X4724004 4305 80086842	80086842	1.2 MG/KG	18.2034	4.18614	KITLG	CYCLE1/DAY1	Y	Y	Y	N	Y	0
B1641001	X4724004 4305 80086842	80086842	1.2 MG/KG	0.4484	0.01	KRT19	CYCLE1/DAY1	Y	Y	Y	N	Y	0
B1641001	X4724004 4305 80086842	80086842	1.2 MG/KG	0.4076	0.01	KRT7	CYCLE1/DAY1	Y	Y	Y	N	Y	0
B1641001	X4724004 4305 80086842	80086842	1.2 MG/KG	10.6357	3.41084	LAMA1	CYCLE1/DAY1	Y	Y	Y	N	Y	0
B1641001	X4724004 4305 80086842	80086842	1.2 MG/KG	72.9478	6.18879	LCN2	CYCLE1/DAY1	Y	Y	Y	N	Y	0
B1641001	X4724004 4305 80086842	80086842	1.2 MG/KG	2.8536	1.51278	LRG1	CYCLE1/DAY1	Y	Y	Y	N	Y	0
B1641001	X4724004 4305 80086842	80086842	1.2 MG/KG	44.3589		LRP12	CYCLE1/DAY1	Y	Y	Y	N	N	0
B1641001	X4724004 4305 80086842	80086842	1.2 MG/KG	0.0193	0.01	MAGEA1	CYCLE1/DAY1	Y	Y	Y	N	Y	0
B1641001	X4724004 4305 80086842	80086842	1.2 MG/KG	0	0.01	MAGEB1	CYCLE1/DAY1	Y	Y	Y	N	Y	0
B1641001	X4724004 4305 80086842	80086842	1.2 MG/KG	0		MAGEB3	CYCLE1/DAY1	Y	Y	Y	N	N	0
B1641001	X4724004 4305 80086842	80086842	1.2 MG/KG	21.942	4.45562	MGST1	CYCLE1/DAY1	Y	Y	Y	N	Y	0
B1641001	X4724004 4305 80086842	80086842	1.2 MG/KG	50.6741		MKI67	CYCLE1/DAY1	Y	Y	Y	N	N	0
B1641001	X4724004 4305 80086842	80086842	1.2 MG/KG	57.9652	5.85712	MT1X	CYCLE1/DAY1	Y	Y	Y	N	Y	0
B1641001	X4724004 4305 80086842	80086842	1.2 MG/KG	7.332	2.87421	MUC1	CYCLE1/DAY1	Y	Y	Y	N	Y	0
B1641001	X4724004 4305 80086842	80086842	1.2 MG/KG	79.7693	6.31776	NES	CYCLE1/DAY1	Y	Y	Y	N	Y	0
B1641001	X4724004 4305 80086842	80086842	1.2 MG/KG	80.0451	6.32274	NRP2	CYCLE1/DAY1	Y	Y	Y	N	Y	0
B1641001	X4724004 4305 80086842	80086842	1.2 MG/KG	7.7775	2.95931	OCLN	CYCLE1/DAY1	Y	Y	Y	N	Y	0
B1641001	X4724004 4305 80086842	80086842	1.2 MG/KG	0.8649	0.01	ORM1	CYCLE1/DAY1	Y	Y	Y	N	Y	0
B1641001	X4724004 4305 80086842	80086842	1.2 MG/KG	12.3021	3.62083	PCSK6	CYCLE1/DAY1	Y	Y	Y	N	Y	0
B1641001	X4724004 4305 80086842	80086842	1.2 MG/KG	0.1092	0.01	PGC	CYCLE1/DAY1	Y	Y	Y	N	Y	0
B1641001	X4724004 4305 80086842	80086842	1.2 MG/KG	129.319		POLB	CYCLE1/DAY1	Y	Y	Y	N	N	0
B1641001	X4724004 4305 80086842	80086842	1.2 MG/KG	56.9068	5.83053	PRF1	CYCLE1/DAY1	Y	Y	Y	N	Y	0
B1641001	X4724004 4305 80086842	80086842	1.2 MG/KG	32.6542		PRKCA	CYCLE1/DAY1	Y	Y	Y	N	N	0
B1641001	X4724004 4305 80086842	80086842	1.2 MG/KG	0.0408	0.01	PRR15L	CYCLE1/DAY1	Y	Y	Y	N	Y	0
B1641001	X4724004 4305 80086842	80086842	1.2 MG/KG	5.5383	2.46944	PTN	CYCLE1/DAY1	Y	Y	Y	N	Y	0
B1641001	X4724004 4305 80086842	80086842	1.2 MG/KG	30.315	4.92196	RAB27B	CYCLE1/DAY1	Y	Y	Y	N	Y	0
B1641001	X4724004 4305 80086842	80086842	1.2 MG/KG	3.5851	1.84201	RASD1	CYCLE1/DAY1	Y	Y	Y	N	Y	0
B1641001	X4724004 4305 80086842	80086842	1.2 MG/KG	1.1048	0.143785	RASGRF1	CYCLE1/DAY1	Y	Y	Y	N	Y	0
B1641001	X4724004 4305 80086842	80086842	1.2 MG/KG	78.7194	6.29865	RGS2	CYCLE1/DAY1	Y	Y	Y	N	Y	0
B1641001	X4724004 4305 80086842	80086842	1.2 MG/KG	37.8117	5.24076	SETBP1	CYCLE1/DAY1	Y	Y	Y	N	Y	0
B1641001	X4724004 4305 80086842	80086842	1.2 MG/KG	1791.87	10.8072	SFN	CYCLE1/DAY1	Y	Y	Y	N	Y	0
B1641001	X4724004 4305 80086842	80086842	1.2 MG/KG	62.4966	5.96571	SHC4	CYCLE1/DAY1	Y	Y	Y	N	Y	0
B1641001	X4724004 4305 80086842	80086842	1.2 MG/KG	18.8233	4.23445	SLA	CYCLE1/DAY1	Y	Y	Y	N	Y	0
B1641001	X4724004 4305 80086842	80086842	1.2 MG/KG	39.4033	5.30024	SLAMF7	CYCLE1/DAY1	Y	Y	Y	N	Y	0
B1641001	X4724004 4305 80086842	80086842	1.2 MG/KG	0.8651	0.01	SPINK1	CYCLE1/DAY1	Y	Y	Y	N	Y	0
B1641001	X4724004 4305 80086842	80086842	1.2 MG/KG	29.7904		SPRY2	CYCLE1/DAY1	Y	Y	Y	N	N	0
B1641001	X4724004 4305 80086842	80086842	1.2 MG/KG	50.3998	5.65535	TAP1	CYCLE1/DAY1	Y	Y	Y	N	Y	0
B1641001	X4724004 4305 80086842	80086842	1.2 MG/KG	10.9643	3.45474	TEK	CYCLE1/DAY1	Y	Y	Y	N	Y	0
B1641001	X4724004 4305 80086842	80086842	1.2 MG/KG	15.7378		TSC22D3	CYCLE1/DAY1	Y	Y	Y	N	N	0
B1641001	X4724004 4305 80086842	80086842	1.2 MG/KG	8.8787	3.15035	TSPAN13	CYCLE1/DAY1	Y	Y	Y	N	Y	0
B1641001	X4724004 4305 80086842	80086842	1.2 MG/KG	36.1822		TXNRD1	CYCLE1/DAY1	Y	Y	Y	N	N	0
B1641001	X4724004 4305 80086842	80086842	1.2 MG/KG	22.4836		ZAK	CYCLE1/DAY1	Y	Y	Y	N	N	0
B1641001	X4724004 4305 80087554	80087554	0.24 MG/KG	27.2442	4.76788	ABCC3	CYCLE1/DAY1	Y	Y	Y	N	Y	0
B1641001	X4724004 4305 80087554	80087554	0.24 MG/KG	71.7851		ACSL3	CYCLE1/DAY1	Y	Y	Y	N	N	0
B1641001	X4724004 4305 80087554	80087554	0.24 MG/KG	479.634		AHNAK	CYCLE1/DAY1	Y	Y	Y	N	N	0
B1641001	X4724004 4305 80087554	80087554	0.24 MG/KG	0.916	0.01	AKR1C3	CYCLE1/DAY1	Y	Y	Y	N	Y	0
B1641001	X4724004 4305 80087554	80087554	0.24 MG/KG	109.551	6.77546	AKT3	CYCLE1/DAY1	Y	Y	Y	N	Y	0
B1641001	X4724004 4305 80087554	80087554	0.24 MG/KG	10.852	3.43989	AMOT	CYCLE1/DAY1	Y	Y	Y	N	Y	0
B1641001	X4724004 4305 80087554	80087554	0.24 MG/KG	19.8324	4.30979	APOL3	CYCLE1/DAY1	Y	Y	Y	N	Y	0
B1641001	X4724004 4305 80087554	80087554	0.24 MG/KG	0.2191	0.01	AREG	CYCLE1/DAY1	Y	Y	Y	N	Y	0
B1641001	X4724004 4305 80087554	80087554	0.24 MG/KG	34.073	5.09056	AXIN2	CYCLE1/DAY1	Y	Y	Y	N	Y	0
B1641001	X4724004 4305 80087554	80087554	0.24 MG/KG	21.6461		BAD	CYCLE1/DAY1	Y	Y	Y	N	N	0
B1641001	X4724004 4305 80087554	80087554	0.24 MG/KG	33.3066	5.05774	BAMBI	CYCLE1/DAY1	Y	Y	Y	N	Y	0
B1641001	X4724004 4305 80087554	80087554	0.24 MG/KG	1.8649	0.899098	CACNB2	CYCLE1/DAY1	Y	Y	Y	N	Y	0
B1641001	X4724004 4305 80087554	80087554	0.24 MG/KG	9.3544	3.22565	CCL4	CYCLE1/DAY1	Y	Y	Y	N	Y	0
B1641001	X4724004 4305 80087554	80087554	0.24 MG/KG	16.1083	4.00973	CD3D	CYCLE1/DAY1	Y	Y	Y	N	Y	0
B1641001	X4724004 4305 80087554	80087554	0.24 MG/KG	14.9256	3.89972	CD86	CYCLE1/DAY1	Y	Y	Y	N	Y	0
B1641001	X4724004 4305 80087554	80087554	0.24 MG/KG	2.8312	1.50141	CD8A	CYCLE1/DAY1	Y	Y	Y	N	Y	0
B1641001	X4724004 4305 80087554	80087554	0.24 MG/KG	1.4346	0.520649	COL17A1	CYCLE1/DAY1	Y	Y	Y	N	Y	0
B1641001	X4724004 4305 80087554	80087554	0.24 MG/KG	10.4774	3.38921	CREB3L1	CYCLE1/DAY1	Y	Y	Y	N	Y	0
B1641001	X4724004 4305 80087554	80087554	0.24 MG/KG	36.5629		CTNNBIP1	CYCLE1/DAY1	Y	Y	Y	N	N	0
B1641001	X4724004 4305 80087554	80087554	0.24 MG/KG	34.1328	5.09309	CXCL10	CYCLE1/DAY1	Y	Y	Y	N	Y	0
B1641001	X4724004 4305 80087554	80087554	0.24 MG/KG	23.7134	4.56763	CXCL2	CYCLE1/DAY1	Y	Y	Y	N	Y	0
B1641001	X4724004 4305 80087554	80087554	0.24 MG/KG	5.0146	2.32613	CXCL6	CYCLE1/DAY1	Y	Y	Y	N	Y	0
B1641001	X4724004 4305 80087554	80087554	0.24 MG/KG	19.9683	4.31964	CXCL9	CYCLE1/DAY1	Y	Y	Y	N	Y	0
B1641001	X4724004 4305 80087554	80087554	0.24 MG/KG	86.6376	6.43692	CXCR4	CYCLE1/DAY1	Y	Y	Y	N	Y	0
B1641001	X4724004 4305 80087554	80087554	0.24 MG/KG	5.1561	2.36628	CXCR6	CYCLE1/DAY1	Y	Y	Y	N	Y	0
B1641001	X4724004 4305 80087554	80087554	0.24 MG/KG	6.6945	2.74298	DHCR24	CYCLE1/DAY1	Y	Y	Y	N	Y	0
B1641001	X4724004 4305 80087554	80087554	0.24 MG/KG	6.8832	2.78308	DSC2	CYCLE1/DAY1	Y	Y	Y	N	Y	0
B1641001	X4724004 4305 80087554	80087554	0.24 MG/KG	16.9861	4.08628	DUSP10	CYCLE1/DAY1	Y	Y	Y	N	Y	0
B1641001	X4724004 4305 80087554	80087554	0.24 MG/KG	5.8757	2.55476	EDA2R	CYCLE1/DAY1	Y	Y	Y	N	Y	0
B1641001	X4724004 4305 80087554	80087554	0.24 MG/KG	4.684	2.22774	EGFR	CYCLE1/DAY1	Y	Y	Y	N	Y	0
B1641001	X4724004 4305 80087554	80087554	0.24 MG/KG	37.076	5.21241	EN2	CYCLE1/DAY1	Y	Y	Y	N	Y	0
B1641001	X4724004 4305 80087554	80087554	0.24 MG/KG	63.5959	5.99086	ERBB2	CYCLE1/DAY1	Y	Y	Y	N	Y	0
B1641001	X4724004 4305 80087554	80087554	0.24 MG/KG	37.1156	5.21395	ETS2	CYCLE1/DAY1	Y	Y	Y	N	Y	0
B1641001	X4724004 4305 80087554	80087554	0.24 MG/KG	98.1632	6.61711	F2R	CYCLE1/DAY1	Y	Y	Y	N	Y	0
B1641001	X4724004 4305 80087554	80087554	0.24 MG/KG	0.6819		FGF11	CYCLE1/DAY1	Y	Y	Y	N	N	0
B1641001	X4724004 4305 80087554	80087554	0.24 MG/KG	58.5464		FGFRL1	CYCLE1/DAY1	Y	Y	Y	N	N	0
B1641001	X4724004 4305 80087554	80087554	0.24 MG/KG	9.4706	3.24346	FGL2	CYCLE1/DAY1	Y	Y	Y	N	Y	0
B1641001	X4724004 4305 80087554	80087554	0.24 MG/KG	66.9232		FLOT2	CYCLE1/DAY1	Y	Y	Y	N	N	0
B1641001	X4724004 4305 80087554	80087554	0.24 MG/KG	3.0389	1.60355	FLT3LG	CYCLE1/DAY1	Y	Y	Y	N	Y	0
B1641001	X4724004 4305 80087554	80087554	0.24 MG/KG	0.9638	0.01	GATA6	CYCLE1/DAY1	Y	Y	Y	N	Y	0
B1641001	X4724004 4305 80087554	80087554	0.24 MG/KG	30.1815	4.91559	GBP1	CYCLE1/DAY1	Y	Y	Y	N	Y	0
B1641001	X4724004 4305 80087554	80087554	0.24 MG/KG	7.5355	2.9137	GNLY	CYCLE1/DAY1	Y	Y	Y	N	Y	0
B1641001	X4724004 4305 80087554	80087554	0.24 MG/KG	4.3396	2.11756	GZMA	CYCLE1/DAY1	Y	Y	Y	N	Y	0
B1641001	X4724004 4305 80087554	80087554	0.24 MG/KG	6.8178	2.76931	GZMB	CYCLE1/DAY1	Y	Y	Y	N	Y	0
B1641001	X4724004 4305 80087554	80087554	0.24 MG/KG	1.7694	0.82326	GZMH	CYCLE1/DAY1	Y	Y	Y	N	Y	0
B1641001	X4724004 4305 80087554	80087554	0.24 MG/KG	75.9638		HLA-E	CYCLE1/DAY1	Y	Y	Y	N	N	0
B1641001	X4724004 4305 80087554	80087554	0.24 MG/KG	1.7924	0.841893	HPGD	CYCLE1/DAY1	Y	Y	Y	N	Y	0
B1641001	X4724004 4305 80087554	80087554	0.24 MG/KG	1.0403		HSPA1L	CYCLE1/DAY1	Y	Y	Y	N	N	0
B1641001	X4724004 4305 80087554	80087554	0.24 MG/KG	0.8539	0.01	HSPA4L	CYCLE1/DAY1	Y	Y	Y	N	Y	0
B1641001	X4724004 4305 80087554	80087554	0.24 MG/KG	4.2536	2.08868	ID1	CYCLE1/DAY1	Y	Y	Y	N	Y	0
B1641001	X4724004 4305 80087554	80087554	0.24 MG/KG	4.7765	2.25595	IDO1	CYCLE1/DAY1	Y	Y	Y	N	Y	0
B1641001	X4724004 4305 80087554	80087554	0.24 MG/KG	1.2513	0.323428	IL13RA2	CYCLE1/DAY1	Y	Y	Y	N	Y	0
B1641001	X4724004 4305 80087554	80087554	0.24 MG/KG	52.681	5.71921	IL2RG	CYCLE1/DAY1	Y	Y	Y	N	Y	0
B1641001	X4724004 4305 80087554	80087554	0.24 MG/KG	201.771		IRF3	CYCLE1/DAY1	Y	Y	Y	N	N	0
B1641001	X4724004 4305 80087554	80087554	0.24 MG/KG	39.7851	5.31416	ITGA4	CYCLE1/DAY1	Y	Y	Y	N	Y	0
B1641001	X4724004 4305 80087554	80087554	0.24 MG/KG	0.6664	0.01	ITGB6	CYCLE1/DAY1	Y	Y	Y	N	Y	0
B1641001	X4724004 4305 80087554	80087554	0.24 MG/KG	141.403		JMJD1C	CYCLE1/DAY1	Y	Y	Y	N	N	0
B1641001	X4724004 4305 80087554	80087554	0.24 MG/KG	6.7118	2.7467	KITLG	CYCLE1/DAY1	Y	Y	Y	N	Y	0
B1641001	X4724004 4305 80087554	80087554	0.24 MG/KG	5.2252	2.38549	KRT19	CYCLE1/DAY1	Y	Y	Y	N	Y	0
B1641001	X4724004 4305 80087554	80087554	0.24 MG/KG	2.3747	1.24775	KRT7	CYCLE1/DAY1	Y	Y	Y	N	Y	0
B1641001	X4724004 4305 80087554	80087554	0.24 MG/KG	5.7213	2.51634	LAMA1	CYCLE1/DAY1	Y	Y	Y	N	Y	0
B1641001	X4724004 4305 80087554	80087554	0.24 MG/KG	5.0603	2.33922	LCN2	CYCLE1/DAY1	Y	Y	Y	N	Y	0
B1641001	X4724004 4305 80087554	80087554	0.24 MG/KG	4.8261	2.27086	LRG1	CYCLE1/DAY1	Y	Y	Y	N	Y	0
B1641001	X4724004 4305 80087554	80087554	0.24 MG/KG	53.7456		LRP12	CYCLE1/DAY1	Y	Y	Y	N	N	0
B1641001	X4724004 4305 80087554	80087554	0.24 MG/KG	0.0265	0.01	MAGEA1	CYCLE1/DAY1	Y	Y	Y	N	Y	0
B1641001	X4724004 4305 80087554	80087554	0.24 MG/KG	0	0.01	MAGEB1	CYCLE1/DAY1	Y	Y	Y	N	Y	0
B1641001	X4724004 4305 80087554	80087554	0.24 MG/KG	0		MAGEB3	CYCLE1/DAY1	Y	Y	Y	N	N	0
B1641001	X4724004 4305 80087554	80087554	0.24 MG/KG	1.0756	0.105142	MGST1	CYCLE1/DAY1	Y	Y	Y	N	Y	0
B1641001	X4724004 4305 80087554	80087554	0.24 MG/KG	105.751		MKI67	CYCLE1/DAY1	Y	Y	Y	N	N	0
B1641001	X4724004 4305 80087554	80087554	0.24 MG/KG	27.7545	4.79465	MT1X	CYCLE1/DAY1	Y	Y	Y	N	Y	0
B1641001	X4724004 4305 80087554	80087554	0.24 MG/KG	6.0304	2.59225	MUC1	CYCLE1/DAY1	Y	Y	Y	N	Y	0
B1641001	X4724004 4305 80087554	80087554	0.24 MG/KG	473.98	8.88868	NES	CYCLE1/DAY1	Y	Y	Y	N	Y	0
B1641001	X4724004 4305 80087554	80087554	0.24 MG/KG	101.917	6.67125	NRP2	CYCLE1/DAY1	Y	Y	Y	N	Y	0
B1641001	X4724004 4305 80087554	80087554	0.24 MG/KG	4.2756	2.09613	OCLN	CYCLE1/DAY1	Y	Y	Y	N	Y	0
B1641001	X4724004 4305 80087554	80087554	0.24 MG/KG	3.88	1.95606	ORM1	CYCLE1/DAY1	Y	Y	Y	N	Y	0
B1641001	X4724004 4305 80087554	80087554	0.24 MG/KG	16.8502	4.07469	PCSK6	CYCLE1/DAY1	Y	Y	Y	N	Y	0
B1641001	X4724004 4305 80087554	80087554	0.24 MG/KG	0	0.01	PGC	CYCLE1/DAY1	Y	Y	Y	N	Y	0
B1641001	X4724004 4305 80087554	80087554	0.24 MG/KG	89.6719		POLB	CYCLE1/DAY1	Y	Y	Y	N	N	0
B1641001	X4724004 4305 80087554	80087554	0.24 MG/KG	6.6731	2.73836	PRF1	CYCLE1/DAY1	Y	Y	Y	N	Y	0
B1641001	X4724004 4305 80087554	80087554	0.24 MG/KG	29.6683		PRKCA	CYCLE1/DAY1	Y	Y	Y	N	N	0
B1641001	X4724004 4305 80087554	80087554	0.24 MG/KG	0	0.01	PRR15L	CYCLE1/DAY1	Y	Y	Y	N	Y	0
B1641001	X4724004 4305 80087554	80087554	0.24 MG/KG	0.468	0.01	PTN	CYCLE1/DAY1	Y	Y	Y	N	Y	0
B1641001	X4724004 4305 80087554	80087554	0.24 MG/KG	0.2344	0.01	RAB27B	CYCLE1/DAY1	Y	Y	Y	N	Y	0
B1641001	X4724004 4305 80087554	80087554	0.24 MG/KG	1.6554	0.72718	RASD1	CYCLE1/DAY1	Y	Y	Y	N	Y	0
B1641001	X4724004 4305 80087554	80087554	0.24 MG/KG	0.617	0.01	RASGRF1	CYCLE1/DAY1	Y	Y	Y	N	Y	0
B1641001	X4724004 4305 80087554	80087554	0.24 MG/KG	239.261	7.90244	RGS2	CYCLE1/DAY1	Y	Y	Y	N	Y	0
B1641001	X4724004 4305 80087554	80087554	0.24 MG/KG	65.8227	6.04051	SETBP1	CYCLE1/DAY1	Y	Y	Y	N	Y	0
B1641001	X4724004 4305 80087554	80087554	0.24 MG/KG	2.4755	1.30772	SFN	CYCLE1/DAY1	Y	Y	Y	N	Y	0
B1641001	X4724004 4305 80087554	80087554	0.24 MG/KG	136.014	7.08761	SHC4	CYCLE1/DAY1	Y	Y	Y	N	Y	0
B1641001	X4724004 4305 80087554	80087554	0.24 MG/KG	18.6817	4.22355	SLA	CYCLE1/DAY1	Y	Y	Y	N	Y	0
B1641001	X4724004 4305 80087554	80087554	0.24 MG/KG	5.4231	2.43912	SLAMF7	CYCLE1/DAY1	Y	Y	Y	N	Y	0
B1641001	X4724004 4305 80087554	80087554	0.24 MG/KG	1.4824	0.567935	SPINK1	CYCLE1/DAY1	Y	Y	Y	N	Y	0
B1641001	X4724004 4305 80087554	80087554	0.24 MG/KG	43.3417		SPRY2	CYCLE1/DAY1	Y	Y	Y	N	N	0
B1641001	X4724004 4305 80087554	80087554	0.24 MG/KG	8.7214	3.12456	TAP1	CYCLE1/DAY1	Y	Y	Y	N	Y	0
B1641001	X4724004 4305 80087554	80087554	0.24 MG/KG	6.0803	2.60414	TEK	CYCLE1/DAY1	Y	Y	Y	N	Y	0
B1641001	X4724004 4305 80087554	80087554	0.24 MG/KG	9.1748		TSC22D3	CYCLE1/DAY1	Y	Y	Y	N	N	0
B1641001	X4724004 4305 80087554	80087554	0.24 MG/KG	3.7559	1.90916	TSPAN13	CYCLE1/DAY1	Y	Y	Y	N	Y	0
B1641001	X4724004 4305 80087554	80087554	0.24 MG/KG	36.1912		TXNRD1	CYCLE1/DAY1	Y	Y	Y	N	N	0
B1641001	X4724004 4305 80087554	80087554	0.24 MG/KG	16.0589		ZAK	CYCLE1/DAY1	Y	Y	Y	N	N	0
B1641001	X4724004 4305 80088077	80088077	1.2 MG/KG	18.0215	4.17165	ABCC3	CYCLE1/DAY1	Y	Y	Y	N	Y	0
B1641001	X4724004 4305 80088077	80088077	1.2 MG/KG	238.385		ACSL3	CYCLE1/DAY1	Y	Y	Y	N	N	0
B1641001	X4724004 4305 80088077	80088077	1.2 MG/KG	161.458		AHNAK	CYCLE1/DAY1	Y	Y	Y	N	N	0
B1641001	X4724004 4305 80088077	80088077	1.2 MG/KG	2.9486	1.56003	AKR1C3	CYCLE1/DAY1	Y	Y	Y	N	Y	0
B1641001	X4724004 4305 80088077	80088077	1.2 MG/KG	203.161	7.66648	AKT3	CYCLE1/DAY1	Y	Y	Y	N	Y	0
B1641001	X4724004 4305 80088077	80088077	1.2 MG/KG	1.9933	0.995159	AMOT	CYCLE1/DAY1	Y	Y	Y	N	Y	0
B1641001	X4724004 4305 80088077	80088077	1.2 MG/KG	19.8495	4.31103	APOL3	CYCLE1/DAY1	Y	Y	Y	N	Y	0
B1641001	X4724004 4305 80088077	80088077	1.2 MG/KG	1.3174	0.397693	AREG	CYCLE1/DAY1	Y	Y	Y	N	Y	0
B1641001	X4724004 4305 80088077	80088077	1.2 MG/KG	14.2888	3.83681	AXIN2	CYCLE1/DAY1	Y	Y	Y	N	Y	0
B1641001	X4724004 4305 80088077	80088077	1.2 MG/KG	24.4277		BAD	CYCLE1/DAY1	Y	Y	Y	N	N	0
B1641001	X4724004 4305 80088077	80088077	1.2 MG/KG	197.554	7.6261	BAMBI	CYCLE1/DAY1	Y	Y	Y	N	Y	0
B1641001	X4724004 4305 80088077	80088077	1.2 MG/KG	1.0537	0.0754642	CACNB2	CYCLE1/DAY1	Y	Y	Y	N	Y	0
B1641001	X4724004 4305 80088077	80088077	1.2 MG/KG	13.4481	3.74933	CCL4	CYCLE1/DAY1	Y	Y	Y	N	Y	0
B1641001	X4724004 4305 80088077	80088077	1.2 MG/KG	10.3933	3.37758	CD3D	CYCLE1/DAY1	Y	Y	Y	N	Y	0
B1641001	X4724004 4305 80088077	80088077	1.2 MG/KG	11.0354	3.46407	CD86	CYCLE1/DAY1	Y	Y	Y	N	Y	0
B1641001	X4724004 4305 80088077	80088077	1.2 MG/KG	8.7817	3.1345	CD8A	CYCLE1/DAY1	Y	Y	Y	N	Y	0
B1641001	X4724004 4305 80088077	80088077	1.2 MG/KG	4.0861	2.03072	COL17A1	CYCLE1/DAY1	Y	Y	Y	N	Y	0
B1641001	X4724004 4305 80088077	80088077	1.2 MG/KG	18.1878	4.1849	CREB3L1	CYCLE1/DAY1	Y	Y	Y	N	Y	0
B1641001	X4724004 4305 80088077	80088077	1.2 MG/KG	26.652		CTNNBIP1	CYCLE1/DAY1	Y	Y	Y	N	N	0
B1641001	X4724004 4305 80088077	80088077	1.2 MG/KG	77.8634	6.28287	CXCL10	CYCLE1/DAY1	Y	Y	Y	N	Y	0
B1641001	X4724004 4305 80088077	80088077	1.2 MG/KG	40.8285	5.3515	CXCL2	CYCLE1/DAY1	Y	Y	Y	N	Y	0
B1641001	X4724004 4305 80088077	80088077	1.2 MG/KG	2.4576	1.29725	CXCL6	CYCLE1/DAY1	Y	Y	Y	N	Y	0
B1641001	X4724004 4305 80088077	80088077	1.2 MG/KG	71.9497	6.16892	CXCL9	CYCLE1/DAY1	Y	Y	Y	N	Y	0
B1641001	X4724004 4305 80088077	80088077	1.2 MG/KG	89.9721	6.49141	CXCR4	CYCLE1/DAY1	Y	Y	Y	N	Y	0
B1641001	X4724004 4305 80088077	80088077	1.2 MG/KG	3.3429	1.7411	CXCR6	CYCLE1/DAY1	Y	Y	Y	N	Y	0
B1641001	X4724004 4305 80088077	80088077	1.2 MG/KG	74.0685	6.21079	DHCR24	CYCLE1/DAY1	Y	Y	Y	N	Y	0
B1641001	X4724004 4305 80088077	80088077	1.2 MG/KG	14.9288	3.90003	DSC2	CYCLE1/DAY1	Y	Y	Y	N	Y	0
B1641001	X4724004 4305 80088077	80088077	1.2 MG/KG	54.4265	5.76624	DUSP10	CYCLE1/DAY1	Y	Y	Y	N	Y	0
B1641001	X4724004 4305 80088077	80088077	1.2 MG/KG	2.2452	1.16684	EDA2R	CYCLE1/DAY1	Y	Y	Y	N	Y	0
B1641001	X4724004 4305 80088077	80088077	1.2 MG/KG	3.35	1.74416	EGFR	CYCLE1/DAY1	Y	Y	Y	N	Y	0
B1641001	X4724004 4305 80088077	80088077	1.2 MG/KG	38.884	5.2811	EN2	CYCLE1/DAY1	Y	Y	Y	N	Y	0
B1641001	X4724004 4305 80088077	80088077	1.2 MG/KG	66.1015	6.04661	ERBB2	CYCLE1/DAY1	Y	Y	Y	N	Y	0
B1641001	X4724004 4305 80088077	80088077	1.2 MG/KG	32.9026	5.04013	ETS2	CYCLE1/DAY1	Y	Y	Y	N	Y	0
B1641001	X4724004 4305 80088077	80088077	1.2 MG/KG	25.16	4.65306	F2R	CYCLE1/DAY1	Y	Y	Y	N	Y	0
B1641001	X4724004 4305 80088077	80088077	1.2 MG/KG	1.0705		FGF11	CYCLE1/DAY1	Y	Y	Y	N	N	0
B1641001	X4724004 4305 80088077	80088077	1.2 MG/KG	77.3537		FGFRL1	CYCLE1/DAY1	Y	Y	Y	N	N	0
B1641001	X4724004 4305 80088077	80088077	1.2 MG/KG	13.7987	3.78646	FGL2	CYCLE1/DAY1	Y	Y	Y	N	Y	0
B1641001	X4724004 4305 80088077	80088077	1.2 MG/KG	58.7733		FLOT2	CYCLE1/DAY1	Y	Y	Y	N	N	0
B1641001	X4724004 4305 80088077	80088077	1.2 MG/KG	3.9361	1.97677	FLT3LG	CYCLE1/DAY1	Y	Y	Y	N	Y	0
B1641001	X4724004 4305 80088077	80088077	1.2 MG/KG	8.2711	3.04808	GATA6	CYCLE1/DAY1	Y	Y	Y	N	Y	0
B1641001	X4724004 4305 80088077	80088077	1.2 MG/KG	71.0579	6.15092	GBP1	CYCLE1/DAY1	Y	Y	Y	N	Y	0
B1641001	X4724004 4305 80088077	80088077	1.2 MG/KG	7.7182	2.94826	GNLY	CYCLE1/DAY1	Y	Y	Y	N	Y	0
B1641001	X4724004 4305 80088077	80088077	1.2 MG/KG	8.8987	3.15359	GZMA	CYCLE1/DAY1	Y	Y	Y	N	Y	0
B1641001	X4724004 4305 80088077	80088077	1.2 MG/KG	8.9886	3.1681	GZMB	CYCLE1/DAY1	Y	Y	Y	N	Y	0
B1641001	X4724004 4305 80088077	80088077	1.2 MG/KG	3.6391	1.86358	GZMH	CYCLE1/DAY1	Y	Y	Y	N	Y	0
B1641001	X4724004 4305 80088077	80088077	1.2 MG/KG	50.9729		HLA-E	CYCLE1/DAY1	Y	Y	Y	N	N	0
B1641001	X4724004 4305 80088077	80088077	1.2 MG/KG	11.6436	3.54147	HPGD	CYCLE1/DAY1	Y	Y	Y	N	Y	0
B1641001	X4724004 4305 80088077	80088077	1.2 MG/KG	0.3491		HSPA1L	CYCLE1/DAY1	Y	Y	Y	N	N	0
B1641001	X4724004 4305 80088077	80088077	1.2 MG/KG	3.532	1.82049	HSPA4L	CYCLE1/DAY1	Y	Y	Y	N	Y	0
B1641001	X4724004 4305 80088077	80088077	1.2 MG/KG	2.5719	1.36283	ID1	CYCLE1/DAY1	Y	Y	Y	N	Y	0
B1641001	X4724004 4305 80088077	80088077	1.2 MG/KG	17.83	4.15623	IDO1	CYCLE1/DAY1	Y	Y	Y	N	Y	0
B1641001	X4724004 4305 80088077	80088077	1.2 MG/KG	8.7107	3.12279	IL13RA2	CYCLE1/DAY1	Y	Y	Y	N	Y	0
B1641001	X4724004 4305 80088077	80088077	1.2 MG/KG	32.0771	5.00347	IL2RG	CYCLE1/DAY1	Y	Y	Y	N	Y	0
B1641001	X4724004 4305 80088077	80088077	1.2 MG/KG	210.374		IRF3	CYCLE1/DAY1	Y	Y	Y	N	N	0
B1641001	X4724004 4305 80088077	80088077	1.2 MG/KG	21.1199	4.40053	ITGA4	CYCLE1/DAY1	Y	Y	Y	N	Y	0
B1641001	X4724004 4305 80088077	80088077	1.2 MG/KG	1.5528	0.634872	ITGB6	CYCLE1/DAY1	Y	Y	Y	N	Y	0
B1641001	X4724004 4305 80088077	80088077	1.2 MG/KG	90.8417		JMJD1C	CYCLE1/DAY1	Y	Y	Y	N	N	0
B1641001	X4724004 4305 80088077	80088077	1.2 MG/KG	3.6621	1.87267	KITLG	CYCLE1/DAY1	Y	Y	Y	N	Y	0
B1641001	X4724004 4305 80088077	80088077	1.2 MG/KG	14.2282	3.83068	KRT19	CYCLE1/DAY1	Y	Y	Y	N	Y	0
B1641001	X4724004 4305 80088077	80088077	1.2 MG/KG	0.2333	0.01	KRT7	CYCLE1/DAY1	Y	Y	Y	N	Y	0
B1641001	X4724004 4305 80088077	80088077	1.2 MG/KG	251.999	7.97727	LAMA1	CYCLE1/DAY1	Y	Y	Y	N	Y	0
B1641001	X4724004 4305 80088077	80088077	1.2 MG/KG	9.1487	3.19357	LCN2	CYCLE1/DAY1	Y	Y	Y	N	Y	0
B1641001	X4724004 4305 80088077	80088077	1.2 MG/KG	1.1198	0.163241	LRG1	CYCLE1/DAY1	Y	Y	Y	N	Y	0
B1641001	X4724004 4305 80088077	80088077	1.2 MG/KG	58.5251		LRP12	CYCLE1/DAY1	Y	Y	Y	N	N	0
B1641001	X4724004 4305 80088077	80088077	1.2 MG/KG	97.5763	6.60846	MAGEA1	CYCLE1/DAY1	Y	Y	Y	N	Y	0
B1641001	X4724004 4305 80088077	80088077	1.2 MG/KG	0	0.01	MAGEB1	CYCLE1/DAY1	Y	Y	Y	N	Y	0
B1641001	X4724004 4305 80088077	80088077	1.2 MG/KG	0		MAGEB3	CYCLE1/DAY1	Y	Y	Y	N	N	0
B1641001	X4724004 4305 80088077	80088077	1.2 MG/KG	28.5978	4.83783	MGST1	CYCLE1/DAY1	Y	Y	Y	N	Y	0
B1641001	X4724004 4305 80088077	80088077	1.2 MG/KG	69.4416		MKI67	CYCLE1/DAY1	Y	Y	Y	N	N	0
B1641001	X4724004 4305 80088077	80088077	1.2 MG/KG	28.2579	4.82058	MT1X	CYCLE1/DAY1	Y	Y	Y	N	Y	0
B1641001	X4724004 4305 80088077	80088077	1.2 MG/KG	6.1644	2.62396	MUC1	CYCLE1/DAY1	Y	Y	Y	N	Y	0
B1641001	X4724004 4305 80088077	80088077	1.2 MG/KG	554.355	9.11467	NES	CYCLE1/DAY1	Y	Y	Y	N	Y	0
B1641001	X4724004 4305 80088077	80088077	1.2 MG/KG	328.519	8.35983	NRP2	CYCLE1/DAY1	Y	Y	Y	N	Y	0
B1641001	X4724004 4305 80088077	80088077	1.2 MG/KG	1.1778	0.236095	OCLN	CYCLE1/DAY1	Y	Y	Y	N	Y	0
B1641001	X4724004 4305 80088077	80088077	1.2 MG/KG	0.432	0.01	ORM1	CYCLE1/DAY1	Y	Y	Y	N	Y	0
B1641001	X4724004 4305 80088077	80088077	1.2 MG/KG	2.1934	1.13317	PCSK6	CYCLE1/DAY1	Y	Y	Y	N	Y	0
B1641001	X4724004 4305 80088077	80088077	1.2 MG/KG	0.2499	0.01	PGC	CYCLE1/DAY1	Y	Y	Y	N	Y	0
B1641001	X4724004 4305 80088077	80088077	1.2 MG/KG	77.4453		POLB	CYCLE1/DAY1	Y	Y	Y	N	N	0
B1641001	X4724004 4305 80088077	80088077	1.2 MG/KG	8.8316	3.14267	PRF1	CYCLE1/DAY1	Y	Y	Y	N	Y	0
B1641001	X4724004 4305 80088077	80088077	1.2 MG/KG	16.8739		PRKCA	CYCLE1/DAY1	Y	Y	Y	N	N	0
B1641001	X4724004 4305 80088077	80088077	1.2 MG/KG	3.1378	1.64975	PRR15L	CYCLE1/DAY1	Y	Y	Y	N	Y	0
B1641001	X4724004 4305 80088077	80088077	1.2 MG/KG	2.9698	1.57037	PTN	CYCLE1/DAY1	Y	Y	Y	N	Y	0
B1641001	X4724004 4305 80088077	80088077	1.2 MG/KG	0.8899	0.01	RAB27B	CYCLE1/DAY1	Y	Y	Y	N	Y	0
B1641001	X4724004 4305 80088077	80088077	1.2 MG/KG	23.7915	4.57237	RASD1	CYCLE1/DAY1	Y	Y	Y	N	Y	0
B1641001	X4724004 4305 80088077	80088077	1.2 MG/KG	0.8093	0.01	RASGRF1	CYCLE1/DAY1	Y	Y	Y	N	Y	0
B1641001	X4724004 4305 80088077	80088077	1.2 MG/KG	73.2891	6.19553	RGS2	CYCLE1/DAY1	Y	Y	Y	N	Y	0
B1641001	X4724004 4305 80088077	80088077	1.2 MG/KG	12.7472	3.67211	SETBP1	CYCLE1/DAY1	Y	Y	Y	N	Y	0
B1641001	X4724004 4305 80088077	80088077	1.2 MG/KG	2.756	1.46258	SFN	CYCLE1/DAY1	Y	Y	Y	N	Y	0
B1641001	X4724004 4305 80088077	80088077	1.2 MG/KG	99.1887	6.6321	SHC4	CYCLE1/DAY1	Y	Y	Y	N	Y	0
B1641001	X4724004 4305 80088077	80088077	1.2 MG/KG	10.425	3.38198	SLA	CYCLE1/DAY1	Y	Y	Y	N	Y	0
B1641001	X4724004 4305 80088077	80088077	1.2 MG/KG	21.8594	4.45018	SLAMF7	CYCLE1/DAY1	Y	Y	Y	N	Y	0
B1641001	X4724004 4305 80088077	80088077	1.2 MG/KG	11.2885	3.49678	SPINK1	CYCLE1/DAY1	Y	Y	Y	N	Y	0
B1641001	X4724004 4305 80088077	80088077	1.2 MG/KG	104.395		SPRY2	CYCLE1/DAY1	Y	Y	Y	N	N	0
B1641001	X4724004 4305 80088077	80088077	1.2 MG/KG	15.9492	3.99541	TAP1	CYCLE1/DAY1	Y	Y	Y	N	Y	0
B1641001	X4724004 4305 80088077	80088077	1.2 MG/KG	3.5983	1.84732	TEK	CYCLE1/DAY1	Y	Y	Y	N	Y	0
B1641001	X4724004 4305 80088077	80088077	1.2 MG/KG	9.8279		TSC22D3	CYCLE1/DAY1	Y	Y	Y	N	N	0
B1641001	X4724004 4305 80088077	80088077	1.2 MG/KG	8.7175	3.12391	TSPAN13	CYCLE1/DAY1	Y	Y	Y	N	Y	0
B1641001	X4724004 4305 80088077	80088077	1.2 MG/KG	47.0791		TXNRD1	CYCLE1/DAY1	Y	Y	Y	N	N	0
B1641001	X4724004 4305 80088077	80088077	1.2 MG/KG	18.584		ZAK	CYCLE1/DAY1	Y	Y	Y	N	N	0
B1641001	X4724004 4305 80088197	80088197	0.24 MG/KG	96.6505	6.59471	ABCC3	CYCLE1/DAY1	Y	Y	Y	N	Y	1
B1641001	X4724004 4305 80088197	80088197	0.24 MG/KG	114.676		ACSL3	CYCLE1/DAY1	Y	Y	Y	N	N	1
B1641001	X4724004 4305 80088197	80088197	0.24 MG/KG	1252.42		AHNAK	CYCLE1/DAY1	Y	Y	Y	N	N	1
B1641001	X4724004 4305 80088197	80088197	0.24 MG/KG	20.7744	4.37673	AKR1C3	CYCLE1/DAY1	Y	Y	Y	N	Y	1
B1641001	X4724004 4305 80088197	80088197	0.24 MG/KG	131.109	7.03462	AKT3	CYCLE1/DAY1	Y	Y	Y	N	Y	1
B1641001	X4724004 4305 80088197	80088197	0.24 MG/KG	2.5178	1.33216	AMOT	CYCLE1/DAY1	Y	Y	Y	N	Y	1
B1641001	X4724004 4305 80088197	80088197	0.24 MG/KG	58.1643	5.86206	APOL3	CYCLE1/DAY1	Y	Y	Y	N	Y	1
B1641001	X4724004 4305 80088197	80088197	0.24 MG/KG	1.4047	0.490262	AREG	CYCLE1/DAY1	Y	Y	Y	N	Y	1
B1641001	X4724004 4305 80088197	80088197	0.24 MG/KG	66.5951	6.05734	AXIN2	CYCLE1/DAY1	Y	Y	Y	N	Y	1
B1641001	X4724004 4305 80088197	80088197	0.24 MG/KG	32.137		BAD	CYCLE1/DAY1	Y	Y	Y	N	N	1
B1641001	X4724004 4305 80088197	80088197	0.24 MG/KG	63.1657	5.98107	BAMBI	CYCLE1/DAY1	Y	Y	Y	N	Y	1
B1641001	X4724004 4305 80088197	80088197	0.24 MG/KG	4.8154	2.26766	CACNB2	CYCLE1/DAY1	Y	Y	Y	N	Y	1
B1641001	X4724004 4305 80088197	80088197	0.24 MG/KG	6.0836	2.60493	CCL4	CYCLE1/DAY1	Y	Y	Y	N	Y	1
B1641001	X4724004 4305 80088197	80088197	0.24 MG/KG	20.3398	4.34623	CD3D	CYCLE1/DAY1	Y	Y	Y	N	Y	1
B1641001	X4724004 4305 80088197	80088197	0.24 MG/KG	8.8737	3.14954	CD86	CYCLE1/DAY1	Y	Y	Y	N	Y	1
B1641001	X4724004 4305 80088197	80088197	0.24 MG/KG	6.7864	2.76265	CD8A	CYCLE1/DAY1	Y	Y	Y	N	Y	1
B1641001	X4724004 4305 80088197	80088197	0.24 MG/KG	418.252	8.70823	COL17A1	CYCLE1/DAY1	Y	Y	Y	N	Y	1
B1641001	X4724004 4305 80088197	80088197	0.24 MG/KG	22.0017	4.45954	CREB3L1	CYCLE1/DAY1	Y	Y	Y	N	Y	1
B1641001	X4724004 4305 80088197	80088197	0.24 MG/KG	85.1622		CTNNBIP1	CYCLE1/DAY1	Y	Y	Y	N	N	1
B1641001	X4724004 4305 80088197	80088197	0.24 MG/KG	62.3132	5.96147	CXCL10	CYCLE1/DAY1	Y	Y	Y	N	Y	1
B1641001	X4724004 4305 80088197	80088197	0.24 MG/KG	4.2609	2.09116	CXCL2	CYCLE1/DAY1	Y	Y	Y	N	Y	1
B1641001	X4724004 4305 80088197	80088197	0.24 MG/KG	0	0.01	CXCL6	CYCLE1/DAY1	Y	Y	Y	N	Y	1
B1641001	X4724004 4305 80088197	80088197	0.24 MG/KG	76.4668	6.25676	CXCL9	CYCLE1/DAY1	Y	Y	Y	N	Y	1
B1641001	X4724004 4305 80088197	80088197	0.24 MG/KG	18.3384	4.1968	CXCR4	CYCLE1/DAY1	Y	Y	Y	N	Y	1
B1641001	X4724004 4305 80088197	80088197	0.24 MG/KG	2.8966	1.53436	CXCR6	CYCLE1/DAY1	Y	Y	Y	N	Y	1
B1641001	X4724004 4305 80088197	80088197	0.24 MG/KG	301.372	8.2354	DHCR24	CYCLE1/DAY1	Y	Y	Y	N	Y	1
B1641001	X4724004 4305 80088197	80088197	0.24 MG/KG	74.4175	6.21757	DSC2	CYCLE1/DAY1	Y	Y	Y	N	Y	1
B1641001	X4724004 4305 80088197	80088197	0.24 MG/KG	12.2076	3.60971	DUSP10	CYCLE1/DAY1	Y	Y	Y	N	Y	1
B1641001	X4724004 4305 80088197	80088197	0.24 MG/KG	13.4296	3.74734	EDA2R	CYCLE1/DAY1	Y	Y	Y	N	Y	1
B1641001	X4724004 4305 80088197	80088197	0.24 MG/KG	87.2273	6.44671	EGFR	CYCLE1/DAY1	Y	Y	Y	N	Y	1
B1641001	X4724004 4305 80088197	80088197	0.24 MG/KG	14.05	3.8125	EN2	CYCLE1/DAY1	Y	Y	Y	N	Y	1
B1641001	X4724004 4305 80088197	80088197	0.24 MG/KG	148.513	7.21445	ERBB2	CYCLE1/DAY1	Y	Y	Y	N	Y	1
B1641001	X4724004 4305 80088197	80088197	0.24 MG/KG	38.0759	5.25081	ETS2	CYCLE1/DAY1	Y	Y	Y	N	Y	1
B1641001	X4724004 4305 80088197	80088197	0.24 MG/KG	39.7323	5.31224	F2R	CYCLE1/DAY1	Y	Y	Y	N	Y	1
B1641001	X4724004 4305 80088197	80088197	0.24 MG/KG	3.5806		FGF11	CYCLE1/DAY1	Y	Y	Y	N	N	1
B1641001	X4724004 4305 80088197	80088197	0.24 MG/KG	35.1846		FGFRL1	CYCLE1/DAY1	Y	Y	Y	N	N	1
B1641001	X4724004 4305 80088197	80088197	0.24 MG/KG	26.2522	4.71437	FGL2	CYCLE1/DAY1	Y	Y	Y	N	Y	1
B1641001	X4724004 4305 80088197	80088197	0.24 MG/KG	69.9524		FLOT2	CYCLE1/DAY1	Y	Y	Y	N	N	1
B1641001	X4724004 4305 80088197	80088197	0.24 MG/KG	16.0194	4.00175	FLT3LG	CYCLE1/DAY1	Y	Y	Y	N	Y	1
B1641001	X4724004 4305 80088197	80088197	0.24 MG/KG	11.2437	3.49104	GATA6	CYCLE1/DAY1	Y	Y	Y	N	Y	1
B1641001	X4724004 4305 80088197	80088197	0.24 MG/KG	56.6651	5.82439	GBP1	CYCLE1/DAY1	Y	Y	Y	N	Y	1
B1641001	X4724004 4305 80088197	80088197	0.24 MG/KG	7.2844	2.86481	GNLY	CYCLE1/DAY1	Y	Y	Y	N	Y	1
B1641001	X4724004 4305 80088197	80088197	0.24 MG/KG	8.2257	3.04014	GZMA	CYCLE1/DAY1	Y	Y	Y	N	Y	1
B1641001	X4724004 4305 80088197	80088197	0.24 MG/KG	7.3611	2.87992	GZMB	CYCLE1/DAY1	Y	Y	Y	N	Y	1
B1641001	X4724004 4305 80088197	80088197	0.24 MG/KG	4.6907	2.2298	GZMH	CYCLE1/DAY1	Y	Y	Y	N	Y	1
B1641001	X4724004 4305 80088197	80088197	0.24 MG/KG	87.6178		HLA-E	CYCLE1/DAY1	Y	Y	Y	N	N	1
B1641001	X4724004 4305 80088197	80088197	0.24 MG/KG	67.0812	6.06784	HPGD	CYCLE1/DAY1	Y	Y	Y	N	Y	1
B1641001	X4724004 4305 80088197	80088197	0.24 MG/KG	1.0325		HSPA1L	CYCLE1/DAY1	Y	Y	Y	N	N	1
B1641001	X4724004 4305 80088197	80088197	0.24 MG/KG	18.9284	4.24248	HSPA4L	CYCLE1/DAY1	Y	Y	Y	N	Y	1
B1641001	X4724004 4305 80088197	80088197	0.24 MG/KG	20.2832	4.34221	ID1	CYCLE1/DAY1	Y	Y	Y	N	Y	1
B1641001	X4724004 4305 80088197	80088197	0.24 MG/KG	11.7077	3.54939	IDO1	CYCLE1/DAY1	Y	Y	Y	N	Y	1
B1641001	X4724004 4305 80088197	80088197	0.24 MG/KG	0.2714	0.01	IL13RA2	CYCLE1/DAY1	Y	Y	Y	N	Y	1
B1641001	X4724004 4305 80088197	80088197	0.24 MG/KG	44.3219	5.46995	IL2RG	CYCLE1/DAY1	Y	Y	Y	N	Y	1
B1641001	X4724004 4305 80088197	80088197	0.24 MG/KG	269.406		IRF3	CYCLE1/DAY1	Y	Y	Y	N	N	1
B1641001	X4724004 4305 80088197	80088197	0.24 MG/KG	19.7891	4.30663	ITGA4	CYCLE1/DAY1	Y	Y	Y	N	Y	1
B1641001	X4724004 4305 80088197	80088197	0.24 MG/KG	5.0241	2.32887	ITGB6	CYCLE1/DAY1	Y	Y	Y	N	Y	1
B1641001	X4724004 4305 80088197	80088197	0.24 MG/KG	138.586		JMJD1C	CYCLE1/DAY1	Y	Y	Y	N	N	1
B1641001	X4724004 4305 80088197	80088197	0.24 MG/KG	20.4481	4.35389	KITLG	CYCLE1/DAY1	Y	Y	Y	N	Y	1
B1641001	X4724004 4305 80088197	80088197	0.24 MG/KG	8.8385	3.1438	KRT19	CYCLE1/DAY1	Y	Y	Y	N	Y	1
B1641001	X4724004 4305 80088197	80088197	0.24 MG/KG	79.6564	6.31572	KRT7	CYCLE1/DAY1	Y	Y	Y	N	Y	1
B1641001	X4724004 4305 80088197	80088197	0.24 MG/KG	14.3637	3.84436	LAMA1	CYCLE1/DAY1	Y	Y	Y	N	Y	1
B1641001	X4724004 4305 80088197	80088197	0.24 MG/KG	27.604	4.78681	LCN2	CYCLE1/DAY1	Y	Y	Y	N	Y	1
B1641001	X4724004 4305 80088197	80088197	0.24 MG/KG	7.7694	2.9578	LRG1	CYCLE1/DAY1	Y	Y	Y	N	Y	1
B1641001	X4724004 4305 80088197	80088197	0.24 MG/KG	36.6656		LRP12	CYCLE1/DAY1	Y	Y	Y	N	N	1
B1641001	X4724004 4305 80088197	80088197	0.24 MG/KG	1.5748	0.655169	MAGEA1	CYCLE1/DAY1	Y	Y	Y	N	Y	1
B1641001	X4724004 4305 80088197	80088197	0.24 MG/KG	0.3787	0.01	MAGEB1	CYCLE1/DAY1	Y	Y	Y	N	Y	1
B1641001	X4724004 4305 80088197	80088197	0.24 MG/KG	0		MAGEB3	CYCLE1/DAY1	Y	Y	Y	N	N	1
B1641001	X4724004 4305 80088197	80088197	0.24 MG/KG	66.1018	6.04662	MGST1	CYCLE1/DAY1	Y	Y	Y	N	Y	1
B1641001	X4724004 4305 80088197	80088197	0.24 MG/KG	73.4884		MKI67	CYCLE1/DAY1	Y	Y	Y	N	N	1
B1641001	X4724004 4305 80088197	80088197	0.24 MG/KG	105.565	6.72198	MT1X	CYCLE1/DAY1	Y	Y	Y	N	Y	1
B1641001	X4724004 4305 80088197	80088197	0.24 MG/KG	59.6335	5.89805	MUC1	CYCLE1/DAY1	Y	Y	Y	N	Y	1
B1641001	X4724004 4305 80088197	80088197	0.24 MG/KG	167.501	7.38803	NES	CYCLE1/DAY1	Y	Y	Y	N	Y	1
B1641001	X4724004 4305 80088197	80088197	0.24 MG/KG	106.751	6.73811	NRP2	CYCLE1/DAY1	Y	Y	Y	N	Y	1
B1641001	X4724004 4305 80088197	80088197	0.24 MG/KG	5.7915	2.53394	OCLN	CYCLE1/DAY1	Y	Y	Y	N	Y	1
B1641001	X4724004 4305 80088197	80088197	0.24 MG/KG	10.0677	3.33166	ORM1	CYCLE1/DAY1	Y	Y	Y	N	Y	1
B1641001	X4724004 4305 80088197	80088197	0.24 MG/KG	19.6511	4.29654	PCSK6	CYCLE1/DAY1	Y	Y	Y	N	Y	1
B1641001	X4724004 4305 80088197	80088197	0.24 MG/KG	0	0.01	PGC	CYCLE1/DAY1	Y	Y	Y	N	Y	1
B1641001	X4724004 4305 80088197	80088197	0.24 MG/KG	109.86		POLB	CYCLE1/DAY1	Y	Y	Y	N	N	1
B1641001	X4724004 4305 80088197	80088197	0.24 MG/KG	8.6276	3.10896	PRF1	CYCLE1/DAY1	Y	Y	Y	N	Y	1
B1641001	X4724004 4305 80088197	80088197	0.24 MG/KG	24.2118		PRKCA	CYCLE1/DAY1	Y	Y	Y	N	N	1
B1641001	X4724004 4305 80088197	80088197	0.24 MG/KG	0.8706	0.01	PRR15L	CYCLE1/DAY1	Y	Y	Y	N	Y	1
B1641001	X4724004 4305 80088197	80088197	0.24 MG/KG	13.2861	3.73185	PTN	CYCLE1/DAY1	Y	Y	Y	N	Y	1
B1641001	X4724004 4305 80088197	80088197	0.24 MG/KG	31.6856	4.98576	RAB27B	CYCLE1/DAY1	Y	Y	Y	N	Y	1
B1641001	X4724004 4305 80088197	80088197	0.24 MG/KG	14.1178	3.81944	RASD1	CYCLE1/DAY1	Y	Y	Y	N	Y	1
B1641001	X4724004 4305 80088197	80088197	0.24 MG/KG	1.4485	0.53456	RASGRF1	CYCLE1/DAY1	Y	Y	Y	N	Y	1
B1641001	X4724004 4305 80088197	80088197	0.24 MG/KG	89.5596	6.48478	RGS2	CYCLE1/DAY1	Y	Y	Y	N	Y	1
B1641001	X4724004 4305 80088197	80088197	0.24 MG/KG	41.7538	5.38384	SETBP1	CYCLE1/DAY1	Y	Y	Y	N	Y	1
B1641001	X4724004 4305 80088197	80088197	0.24 MG/KG	676.413	9.40176	SFN	CYCLE1/DAY1	Y	Y	Y	N	Y	1
B1641001	X4724004 4305 80088197	80088197	0.24 MG/KG	8.8599	3.14729	SHC4	CYCLE1/DAY1	Y	Y	Y	N	Y	1
B1641001	X4724004 4305 80088197	80088197	0.24 MG/KG	6.7122	2.74679	SLA	CYCLE1/DAY1	Y	Y	Y	N	Y	1
B1641001	X4724004 4305 80088197	80088197	0.24 MG/KG	6.4989	2.7002	SLAMF7	CYCLE1/DAY1	Y	Y	Y	N	Y	1
B1641001	X4724004 4305 80088197	80088197	0.24 MG/KG	13.1685	3.71902	SPINK1	CYCLE1/DAY1	Y	Y	Y	N	Y	1
B1641001	X4724004 4305 80088197	80088197	0.24 MG/KG	126.291		SPRY2	CYCLE1/DAY1	Y	Y	Y	N	N	1
B1641001	X4724004 4305 80088197	80088197	0.24 MG/KG	14.919	3.89908	TAP1	CYCLE1/DAY1	Y	Y	Y	N	Y	1
B1641001	X4724004 4305 80088197	80088197	0.24 MG/KG	7.8305	2.9691	TEK	CYCLE1/DAY1	Y	Y	Y	N	Y	1
B1641001	X4724004 4305 80088197	80088197	0.24 MG/KG	9.9919		TSC22D3	CYCLE1/DAY1	Y	Y	Y	N	N	1
B1641001	X4724004 4305 80088197	80088197	0.24 MG/KG	16.2837	4.02536	TSPAN13	CYCLE1/DAY1	Y	Y	Y	N	Y	1
B1641001	X4724004 4305 80088197	80088197	0.24 MG/KG	36.7085		TXNRD1	CYCLE1/DAY1	Y	Y	Y	N	N	1
B1641001	X4724004 4305 80088197	80088197	0.24 MG/KG	22.7153		ZAK	CYCLE1/DAY1	Y	Y	Y	N	N	1
B1641001	X4724004 4593 80061212	80061212	0.24 MG/KG	18.0324	4.17252	ABCC3	UNPL_BIOP_SAM	Y		Y	N	Y	21
B1641001	X4724004 4593 80061212	80061212	0.24 MG/KG	163.693		ACSL3	UNPL_BIOP_SAM	Y		Y	N	N	21
B1641001	X4724004 4593 80061212	80061212	0.24 MG/KG	1297.41		AHNAK	UNPL_BIOP_SAM	Y		Y	N	N	21
B1641001	X4724004 4593 80061212	80061212	0.24 MG/KG	6.3786	2.67324	AKR1C3	UNPL_BIOP_SAM	Y		Y	N	Y	21
B1641001	X4724004 4593 80061212	80061212	0.24 MG/KG	115.847	6.85607	AKT3	UNPL_BIOP_SAM	Y		Y	N	Y	21
B1641001	X4724004 4593 80061212	80061212	0.24 MG/KG	1.7404	0.799419	AMOT	UNPL_BIOP_SAM	Y		Y	N	Y	21
B1641001	X4724004 4593 80061212	80061212	0.24 MG/KG	12.0547	3.59152	APOL3	UNPL_BIOP_SAM	Y		Y	N	Y	21
B1641001	X4724004 4593 80061212	80061212	0.24 MG/KG	0.1362	0.01	AREG	UNPL_BIOP_SAM	Y		Y	N	Y	21
B1641001	X4724004 4593 80061212	80061212	0.24 MG/KG	25.0054	4.64417	AXIN2	UNPL_BIOP_SAM	Y		Y	N	Y	21
B1641001	X4724004 4593 80061212	80061212	0.24 MG/KG	50.9786		BAD	UNPL_BIOP_SAM	Y		Y	N	N	21
B1641001	X4724004 4593 80061212	80061212	0.24 MG/KG	95.962	6.58439	BAMBI	UNPL_BIOP_SAM	Y		Y	N	Y	21
B1641001	X4724004 4593 80061212	80061212	0.24 MG/KG	2.785	1.47768	CACNB2	UNPL_BIOP_SAM	Y		Y	N	Y	21
B1641001	X4724004 4593 80061212	80061212	0.24 MG/KG	1.3906	0.475707	CCL4	UNPL_BIOP_SAM	Y		Y	N	Y	21
B1641001	X4724004 4593 80061212	80061212	0.24 MG/KG	2.5035	1.32395	CD3D	UNPL_BIOP_SAM	Y		Y	N	Y	21
B1641001	X4724004 4593 80061212	80061212	0.24 MG/KG	5.6121	2.48854	CD86	UNPL_BIOP_SAM	Y		Y	N	Y	21
B1641001	X4724004 4593 80061212	80061212	0.24 MG/KG	0.9183	0.01	CD8A	UNPL_BIOP_SAM	Y		Y	N	Y	21
B1641001	X4724004 4593 80061212	80061212	0.24 MG/KG	176.038	7.45974	COL17A1	UNPL_BIOP_SAM	Y		Y	N	Y	21
B1641001	X4724004 4593 80061212	80061212	0.24 MG/KG	12.0103	3.5862	CREB3L1	UNPL_BIOP_SAM	Y		Y	N	Y	21
B1641001	X4724004 4593 80061212	80061212	0.24 MG/KG	48.425		CTNNBIP1	UNPL_BIOP_SAM	Y		Y	N	N	21
B1641001	X4724004 4593 80061212	80061212	0.24 MG/KG	0.1387	0.01	CXCL10	UNPL_BIOP_SAM	Y		Y	N	Y	21
B1641001	X4724004 4593 80061212	80061212	0.24 MG/KG	0.7697	0.01	CXCL2	UNPL_BIOP_SAM	Y		Y	N	Y	21
B1641001	X4724004 4593 80061212	80061212	0.24 MG/KG	0.1017	0.01	CXCL6	UNPL_BIOP_SAM	Y		Y	N	Y	21
B1641001	X4724004 4593 80061212	80061212	0.24 MG/KG	1.0602	0.0843364	CXCL9	UNPL_BIOP_SAM	Y		Y	N	Y	21
B1641001	X4724004 4593 80061212	80061212	0.24 MG/KG	25.8221	4.69053	CXCR4	UNPL_BIOP_SAM	Y		Y	N	Y	21
B1641001	X4724004 4593 80061212	80061212	0.24 MG/KG	0.4444	0.01	CXCR6	UNPL_BIOP_SAM	Y		Y	N	Y	21
B1641001	X4724004 4593 80061212	80061212	0.24 MG/KG	96.1275	6.58688	DHCR24	UNPL_BIOP_SAM	Y		Y	N	Y	21
B1641001	X4724004 4593 80061212	80061212	0.24 MG/KG	15.0299	3.90976	DSC2	UNPL_BIOP_SAM	Y		Y	N	Y	21
B1641001	X4724004 4593 80061212	80061212	0.24 MG/KG	6.1198	2.61348	DUSP10	UNPL_BIOP_SAM	Y		Y	N	Y	21
B1641001	X4724004 4593 80061212	80061212	0.24 MG/KG	14.603	3.86819	EDA2R	UNPL_BIOP_SAM	Y		Y	N	Y	21
B1641001	X4724004 4593 80061212	80061212	0.24 MG/KG	45.124	5.49582	EGFR	UNPL_BIOP_SAM	Y		Y	N	Y	21
B1641001	X4724004 4593 80061212	80061212	0.24 MG/KG	2.0366	1.02616	EN2	UNPL_BIOP_SAM	Y		Y	N	Y	21
B1641001	X4724004 4593 80061212	80061212	0.24 MG/KG	102.056	6.67322	ERBB2	UNPL_BIOP_SAM	Y		Y	N	Y	21
B1641001	X4724004 4593 80061212	80061212	0.24 MG/KG	87.0187	6.44325	ETS2	UNPL_BIOP_SAM	Y		Y	N	Y	21
B1641001	X4724004 4593 80061212	80061212	0.24 MG/KG	33.6843	5.074	F2R	UNPL_BIOP_SAM	Y		Y	N	Y	21
B1641001	X4724004 4593 80061212	80061212	0.24 MG/KG	1.2506		FGF11	UNPL_BIOP_SAM	Y		Y	N	N	21
B1641001	X4724004 4593 80061212	80061212	0.24 MG/KG	57.542		FGFRL1	UNPL_BIOP_SAM	Y		Y	N	N	21
B1641001	X4724004 4593 80061212	80061212	0.24 MG/KG	18.2156	4.1871	FGL2	UNPL_BIOP_SAM	Y		Y	N	Y	21
B1641001	X4724004 4593 80061212	80061212	0.24 MG/KG	85.3738		FLOT2	UNPL_BIOP_SAM	Y		Y	N	N	21
B1641001	X4724004 4593 80061212	80061212	0.24 MG/KG	8.5704	3.09936	FLT3LG	UNPL_BIOP_SAM	Y		Y	N	Y	21
B1641001	X4724004 4593 80061212	80061212	0.24 MG/KG	0.8596	0.01	GATA6	UNPL_BIOP_SAM	Y		Y	N	Y	21
B1641001	X4724004 4593 80061212	80061212	0.24 MG/KG	6.2204	2.63701	GBP1	UNPL_BIOP_SAM	Y		Y	N	Y	21
B1641001	X4724004 4593 80061212	80061212	0.24 MG/KG	0.5465	0.01	GNLY	UNPL_BIOP_SAM	Y		Y	N	Y	21
B1641001	X4724004 4593 80061212	80061212	0.24 MG/KG	1.2234	0.290896	GZMA	UNPL_BIOP_SAM	Y		Y	N	Y	21
B1641001	X4724004 4593 80061212	80061212	0.24 MG/KG	0.2008	0.01	GZMB	UNPL_BIOP_SAM	Y		Y	N	Y	21
B1641001	X4724004 4593 80061212	80061212	0.24 MG/KG	0.6079	0.01	GZMH	UNPL_BIOP_SAM	Y		Y	N	Y	21
B1641001	X4724004 4593 80061212	80061212	0.24 MG/KG	64.8242		HLA-E	UNPL_BIOP_SAM	Y		Y	N	N	21
B1641001	X4724004 4593 80061212	80061212	0.24 MG/KG	15.9617	3.99654	HPGD	UNPL_BIOP_SAM	Y		Y	N	Y	21
B1641001	X4724004 4593 80061212	80061212	0.24 MG/KG	0.6046		HSPA1L	UNPL_BIOP_SAM	Y		Y	N	N	21
B1641001	X4724004 4593 80061212	80061212	0.24 MG/KG	11.5559	3.53056	HSPA4L	UNPL_BIOP_SAM	Y		Y	N	Y	21
B1641001	X4724004 4593 80061212	80061212	0.24 MG/KG	12.5832	3.65343	ID1	UNPL_BIOP_SAM	Y		Y	N	Y	21
B1641001	X4724004 4593 80061212	80061212	0.24 MG/KG	0.8297	0.01	IDO1	UNPL_BIOP_SAM	Y		Y	N	Y	21
B1641001	X4724004 4593 80061212	80061212	0.24 MG/KG	0.4299	0.01	IL13RA2	UNPL_BIOP_SAM	Y		Y	N	Y	21
B1641001	X4724004 4593 80061212	80061212	0.24 MG/KG	9.447	3.23986	IL2RG	UNPL_BIOP_SAM	Y		Y	N	Y	21
B1641001	X4724004 4593 80061212	80061212	0.24 MG/KG	83.9858		IRF3	UNPL_BIOP_SAM	Y		Y	N	N	21
B1641001	X4724004 4593 80061212	80061212	0.24 MG/KG	6.6479	2.7329	ITGA4	UNPL_BIOP_SAM	Y		Y	N	Y	21
B1641001	X4724004 4593 80061212	80061212	0.24 MG/KG	1.1272	0.172744	ITGB6	UNPL_BIOP_SAM	Y		Y	N	Y	21
B1641001	X4724004 4593 80061212	80061212	0.24 MG/KG	137.446		JMJD1C	UNPL_BIOP_SAM	Y		Y	N	N	21
B1641001	X4724004 4593 80061212	80061212	0.24 MG/KG	11.185	3.48349	KITLG	UNPL_BIOP_SAM	Y		Y	N	Y	21
B1641001	X4724004 4593 80061212	80061212	0.24 MG/KG	9.7448	3.28463	KRT19	UNPL_BIOP_SAM	Y		Y	N	Y	21
B1641001	X4724004 4593 80061212	80061212	0.24 MG/KG	3.6473	1.86683	KRT7	UNPL_BIOP_SAM	Y		Y	N	Y	21
B1641001	X4724004 4593 80061212	80061212	0.24 MG/KG	10.216	3.35276	LAMA1	UNPL_BIOP_SAM	Y		Y	N	Y	21
B1641001	X4724004 4593 80061212	80061212	0.24 MG/KG	0.6155	0.01	LCN2	UNPL_BIOP_SAM	Y		Y	N	Y	21
B1641001	X4724004 4593 80061212	80061212	0.24 MG/KG	0.8527	0.01	LRG1	UNPL_BIOP_SAM	Y		Y	N	Y	21
B1641001	X4724004 4593 80061212	80061212	0.24 MG/KG	43.4715		LRP12	UNPL_BIOP_SAM	Y		Y	N	N	21
B1641001	X4724004 4593 80061212	80061212	0.24 MG/KG	0	0.01	MAGEA1	UNPL_BIOP_SAM	Y		Y	N	Y	21
B1641001	X4724004 4593 80061212	80061212	0.24 MG/KG	0	0.01	MAGEB1	UNPL_BIOP_SAM	Y		Y	N	Y	21
B1641001	X4724004 4593 80061212	80061212	0.24 MG/KG	0		MAGEB3	UNPL_BIOP_SAM	Y		Y	N	N	21
B1641001	X4724004 4593 80061212	80061212	0.24 MG/KG	12.2506	3.61478	MGST1	UNPL_BIOP_SAM	Y		Y	N	Y	21
B1641001	X4724004 4593 80061212	80061212	0.24 MG/KG	16.8548		MKI67	UNPL_BIOP_SAM	Y		Y	N	N	21
B1641001	X4724004 4593 80061212	80061212	0.24 MG/KG	36.5253	5.19082	MT1X	UNPL_BIOP_SAM	Y		Y	N	Y	21
B1641001	X4724004 4593 80061212	80061212	0.24 MG/KG	1.988	0.991318	MUC1	UNPL_BIOP_SAM	Y		Y	N	Y	21
B1641001	X4724004 4593 80061212	80061212	0.24 MG/KG	128.287	7.00324	NES	UNPL_BIOP_SAM	Y		Y	N	Y	21
B1641001	X4724004 4593 80061212	80061212	0.24 MG/KG	65.1293	6.02523	NRP2	UNPL_BIOP_SAM	Y		Y	N	Y	21
B1641001	X4724004 4593 80061212	80061212	0.24 MG/KG	2.7049	1.43558	OCLN	UNPL_BIOP_SAM	Y		Y	N	Y	21
B1641001	X4724004 4593 80061212	80061212	0.24 MG/KG	0	0.01	ORM1	UNPL_BIOP_SAM	Y		Y	N	Y	21
B1641001	X4724004 4593 80061212	80061212	0.24 MG/KG	11.3907	3.50978	PCSK6	UNPL_BIOP_SAM	Y		Y	N	Y	21
B1641001	X4724004 4593 80061212	80061212	0.24 MG/KG	0.0465	0.01	PGC	UNPL_BIOP_SAM	Y		Y	N	Y	21
B1641001	X4724004 4593 80061212	80061212	0.24 MG/KG	66.4492		POLB	UNPL_BIOP_SAM	Y		Y	N	N	21
B1641001	X4724004 4593 80061212	80061212	0.24 MG/KG	0.9983	0.01	PRF1	UNPL_BIOP_SAM	Y		Y	N	Y	21
B1641001	X4724004 4593 80061212	80061212	0.24 MG/KG	34.2504		PRKCA	UNPL_BIOP_SAM	Y		Y	N	N	21
B1641001	X4724004 4593 80061212	80061212	0.24 MG/KG	0.4172	0.01	PRR15L	UNPL_BIOP_SAM	Y		Y	N	Y	21
B1641001	X4724004 4593 80061212	80061212	0.24 MG/KG	4.364	2.12565	PTN	UNPL_BIOP_SAM	Y		Y	N	Y	21
B1641001	X4724004 4593 80061212	80061212	0.24 MG/KG	8.5805	3.10106	RAB27B	UNPL_BIOP_SAM	Y		Y	N	Y	21
B1641001	X4724004 4593 80061212	80061212	0.24 MG/KG	6.3675	2.67073	RASD1	UNPL_BIOP_SAM	Y		Y	N	Y	21
B1641001	X4724004 4593 80061212	80061212	0.24 MG/KG	0.5021	0.01	RASGRF1	UNPL_BIOP_SAM	Y		Y	N	Y	21
B1641001	X4724004 4593 80061212	80061212	0.24 MG/KG	88.2564	6.46363	RGS2	UNPL_BIOP_SAM	Y		Y	N	Y	21
B1641001	X4724004 4593 80061212	80061212	0.24 MG/KG	12.9154	3.69102	SETBP1	UNPL_BIOP_SAM	Y		Y	N	Y	21
B1641001	X4724004 4593 80061212	80061212	0.24 MG/KG	282.461	8.14191	SFN	UNPL_BIOP_SAM	Y		Y	N	Y	21
B1641001	X4724004 4593 80061212	80061212	0.24 MG/KG	2.2781	1.18783	SHC4	UNPL_BIOP_SAM	Y		Y	N	Y	21
B1641001	X4724004 4593 80061212	80061212	0.24 MG/KG	2.156	1.10836	SLA	UNPL_BIOP_SAM	Y		Y	N	Y	21
B1641001	X4724004 4593 80061212	80061212	0.24 MG/KG	2.9186	1.54528	SLAMF7	UNPL_BIOP_SAM	Y		Y	N	Y	21
B1641001	X4724004 4593 80061212	80061212	0.24 MG/KG	2.4882	1.3151	SPINK1	UNPL_BIOP_SAM	Y		Y	N	Y	21
B1641001	X4724004 4593 80061212	80061212	0.24 MG/KG	73.8234		SPRY2	UNPL_BIOP_SAM	Y		Y	N	N	21
B1641001	X4724004 4593 80061212	80061212	0.24 MG/KG	7.4164	2.89072	TAP1	UNPL_BIOP_SAM	Y		Y	N	Y	21
B1641001	X4724004 4593 80061212	80061212	0.24 MG/KG	7.0519	2.81801	TEK	UNPL_BIOP_SAM	Y		Y	N	Y	21
B1641001	X4724004 4593 80061212	80061212	0.24 MG/KG	12.435		TSC22D3	UNPL_BIOP_SAM	Y		Y	N	N	21
B1641001	X4724004 4593 80061212	80061212	0.24 MG/KG	4.8323	2.27271	TSPAN13	UNPL_BIOP_SAM	Y		Y	N	Y	21
B1641001	X4724004 4593 80061212	80061212	0.24 MG/KG	50.5573		TXNRD1	UNPL_BIOP_SAM	Y		Y	N	N	21
B1641001	X4724004 4593 80061212	80061212	0.24 MG/KG	31.4082		ZAK	UNPL_BIOP_SAM	Y		Y	N	N	21
B1641001	X4724004 4593 80065739	80065739	1.2 MG/KG	35.5549	5.15198	ABCC3	CYCLE1/DAY1	Y	Y	Y	N	Y	-4
B1641001	X4724004 4593 80065739	80065739	1.2 MG/KG	129.984		ACSL3	CYCLE1/DAY1	Y	Y	Y	N	N	-4
B1641001	X4724004 4593 80065739	80065739	1.2 MG/KG	857.674		AHNAK	CYCLE1/DAY1	Y	Y	Y	N	N	-4
B1641001	X4724004 4593 80065739	80065739	1.2 MG/KG	20.6336	4.36692	AKR1C3	CYCLE1/DAY1	Y	Y	Y	N	Y	-4
B1641001	X4724004 4593 80065739	80065739	1.2 MG/KG	59.2893	5.8897	AKT3	CYCLE1/DAY1	Y	Y	Y	N	Y	-4
B1641001	X4724004 4593 80065739	80065739	1.2 MG/KG	10.172	3.34653	AMOT	CYCLE1/DAY1	Y	Y	Y	N	Y	-4
B1641001	X4724004 4593 80065739	80065739	1.2 MG/KG	54.8652	5.77782	APOL3	CYCLE1/DAY1	Y	Y	Y	N	Y	-4
B1641001	X4724004 4593 80065739	80065739	1.2 MG/KG	2.4497	1.29261	AREG	CYCLE1/DAY1	Y	Y	Y	N	Y	-4
B1641001	X4724004 4593 80065739	80065739	1.2 MG/KG	57.3661	5.84213	AXIN2	CYCLE1/DAY1	Y	Y	Y	N	Y	-4
B1641001	X4724004 4593 80065739	80065739	1.2 MG/KG	43.1037		BAD	CYCLE1/DAY1	Y	Y	Y	N	N	-4
B1641001	X4724004 4593 80065739	80065739	1.2 MG/KG	32.3314	5.01486	BAMBI	CYCLE1/DAY1	Y	Y	Y	N	Y	-4
B1641001	X4724004 4593 80065739	80065739	1.2 MG/KG	3.6324	1.86092	CACNB2	CYCLE1/DAY1	Y	Y	Y	N	Y	-4
B1641001	X4724004 4593 80065739	80065739	1.2 MG/KG	13.954	3.80261	CCL4	CYCLE1/DAY1	Y	Y	Y	N	Y	-4
B1641001	X4724004 4593 80065739	80065739	1.2 MG/KG	28.6492	4.84042	CD3D	CYCLE1/DAY1	Y	Y	Y	N	Y	-4
B1641001	X4724004 4593 80065739	80065739	1.2 MG/KG	17.9225	4.1637	CD86	CYCLE1/DAY1	Y	Y	Y	N	Y	-4
B1641001	X4724004 4593 80065739	80065739	1.2 MG/KG	12.3425	3.62556	CD8A	CYCLE1/DAY1	Y	Y	Y	N	Y	-4
B1641001	X4724004 4593 80065739	80065739	1.2 MG/KG	60.2668	5.91329	COL17A1	CYCLE1/DAY1	Y	Y	Y	N	Y	-4
B1641001	X4724004 4593 80065739	80065739	1.2 MG/KG	121.768	6.92799	CREB3L1	CYCLE1/DAY1	Y	Y	Y	N	Y	-4
B1641001	X4724004 4593 80065739	80065739	1.2 MG/KG	24.1277		CTNNBIP1	CYCLE1/DAY1	Y	Y	Y	N	N	-4
B1641001	X4724004 4593 80065739	80065739	1.2 MG/KG	71.2945	6.15572	CXCL10	CYCLE1/DAY1	Y	Y	Y	N	Y	-4
B1641001	X4724004 4593 80065739	80065739	1.2 MG/KG	13.1914	3.72153	CXCL2	CYCLE1/DAY1	Y	Y	Y	N	Y	-4
B1641001	X4724004 4593 80065739	80065739	1.2 MG/KG	20.8334	4.38083	CXCL6	CYCLE1/DAY1	Y	Y	Y	N	Y	-4
B1641001	X4724004 4593 80065739	80065739	1.2 MG/KG	49.9256	5.64171	CXCL9	CYCLE1/DAY1	Y	Y	Y	N	Y	-4
B1641001	X4724004 4593 80065739	80065739	1.2 MG/KG	46.9943	5.55441	CXCR4	CYCLE1/DAY1	Y	Y	Y	N	Y	-4
B1641001	X4724004 4593 80065739	80065739	1.2 MG/KG	8.318	3.05624	CXCR6	CYCLE1/DAY1	Y	Y	Y	N	Y	-4
B1641001	X4724004 4593 80065739	80065739	1.2 MG/KG	193.646	7.59728	DHCR24	CYCLE1/DAY1	Y	Y	Y	N	Y	-4
B1641001	X4724004 4593 80065739	80065739	1.2 MG/KG	22.6404	4.50083	DSC2	CYCLE1/DAY1	Y	Y	Y	N	Y	-4
B1641001	X4724004 4593 80065739	80065739	1.2 MG/KG	19.3291	4.2727	DUSP10	CYCLE1/DAY1	Y	Y	Y	N	Y	-4
B1641001	X4724004 4593 80065739	80065739	1.2 MG/KG	7.7598	2.95602	EDA2R	CYCLE1/DAY1	Y	Y	Y	N	Y	-4
B1641001	X4724004 4593 80065739	80065739	1.2 MG/KG	99.4025	6.63521	EGFR	CYCLE1/DAY1	Y	Y	Y	N	Y	-4
B1641001	X4724004 4593 80065739	80065739	1.2 MG/KG	9.1947	3.2008	EN2	CYCLE1/DAY1	Y	Y	Y	N	Y	-4
B1641001	X4724004 4593 80065739	80065739	1.2 MG/KG	258.569	8.01441	ERBB2	CYCLE1/DAY1	Y	Y	Y	N	Y	-4
B1641001	X4724004 4593 80065739	80065739	1.2 MG/KG	71.6889	6.16368	ETS2	CYCLE1/DAY1	Y	Y	Y	N	Y	-4
B1641001	X4724004 4593 80065739	80065739	1.2 MG/KG	37.9743	5.24695	F2R	CYCLE1/DAY1	Y	Y	Y	N	Y	-4
B1641001	X4724004 4593 80065739	80065739	1.2 MG/KG	2.1688		FGF11	CYCLE1/DAY1	Y	Y	Y	N	N	-4
B1641001	X4724004 4593 80065739	80065739	1.2 MG/KG	58.0796		FGFRL1	CYCLE1/DAY1	Y	Y	Y	N	N	-4
B1641001	X4724004 4593 80065739	80065739	1.2 MG/KG	32.5638	5.0252	FGL2	CYCLE1/DAY1	Y	Y	Y	N	Y	-4
B1641001	X4724004 4593 80065739	80065739	1.2 MG/KG	98.2614		FLOT2	CYCLE1/DAY1	Y	Y	Y	N	N	-4
B1641001	X4724004 4593 80065739	80065739	1.2 MG/KG	13.5007	3.75496	FLT3LG	CYCLE1/DAY1	Y	Y	Y	N	Y	-4
B1641001	X4724004 4593 80065739	80065739	1.2 MG/KG	8.4684	3.08209	GATA6	CYCLE1/DAY1	Y	Y	Y	N	Y	-4
B1641001	X4724004 4593 80065739	80065739	1.2 MG/KG	110.714	6.7907	GBP1	CYCLE1/DAY1	Y	Y	Y	N	Y	-4
B1641001	X4724004 4593 80065739	80065739	1.2 MG/KG	17.2358	4.10734	GNLY	CYCLE1/DAY1	Y	Y	Y	N	Y	-4
B1641001	X4724004 4593 80065739	80065739	1.2 MG/KG	14.356	3.84358	GZMA	CYCLE1/DAY1	Y	Y	Y	N	Y	-4
B1641001	X4724004 4593 80065739	80065739	1.2 MG/KG	10.8727	3.44264	GZMB	CYCLE1/DAY1	Y	Y	Y	N	Y	-4
B1641001	X4724004 4593 80065739	80065739	1.2 MG/KG	4.0388	2.01393	GZMH	CYCLE1/DAY1	Y	Y	Y	N	Y	-4
B1641001	X4724004 4593 80065739	80065739	1.2 MG/KG	128.055		HLA-E	CYCLE1/DAY1	Y	Y	Y	N	N	-4
B1641001	X4724004 4593 80065739	80065739	1.2 MG/KG	168.525	7.39682	HPGD	CYCLE1/DAY1	Y	Y	Y	N	Y	-4
B1641001	X4724004 4593 80065739	80065739	1.2 MG/KG	1.5221		HSPA1L	CYCLE1/DAY1	Y	Y	Y	N	N	-4
B1641001	X4724004 4593 80065739	80065739	1.2 MG/KG	25.144	4.65214	HSPA4L	CYCLE1/DAY1	Y	Y	Y	N	Y	-4
B1641001	X4724004 4593 80065739	80065739	1.2 MG/KG	50.9737	5.67168	ID1	CYCLE1/DAY1	Y	Y	Y	N	Y	-4
B1641001	X4724004 4593 80065739	80065739	1.2 MG/KG	167.128	7.38481	IDO1	CYCLE1/DAY1	Y	Y	Y	N	Y	-4
B1641001	X4724004 4593 80065739	80065739	1.2 MG/KG	8.0737	3.01323	IL13RA2	CYCLE1/DAY1	Y	Y	Y	N	Y	-4
B1641001	X4724004 4593 80065739	80065739	1.2 MG/KG	58.7156	5.87567	IL2RG	CYCLE1/DAY1	Y	Y	Y	N	Y	-4
B1641001	X4724004 4593 80065739	80065739	1.2 MG/KG	146.173		IRF3	CYCLE1/DAY1	Y	Y	Y	N	N	-4
B1641001	X4724004 4593 80065739	80065739	1.2 MG/KG	29.7939	4.89695	ITGA4	CYCLE1/DAY1	Y	Y	Y	N	Y	-4
B1641001	X4724004 4593 80065739	80065739	1.2 MG/KG	24.7686	4.63044	ITGB6	CYCLE1/DAY1	Y	Y	Y	N	Y	-4
B1641001	X4724004 4593 80065739	80065739	1.2 MG/KG	132.499		JMJD1C	CYCLE1/DAY1	Y	Y	Y	N	N	-4
B1641001	X4724004 4593 80065739	80065739	1.2 MG/KG	44.8049	5.48558	KITLG	CYCLE1/DAY1	Y	Y	Y	N	Y	-4
B1641001	X4724004 4593 80065739	80065739	1.2 MG/KG	1306.57	10.3516	KRT19	CYCLE1/DAY1	Y	Y	Y	N	Y	-4
B1641001	X4724004 4593 80065739	80065739	1.2 MG/KG	138.61	7.11489	KRT7	CYCLE1/DAY1	Y	Y	Y	N	Y	-4
B1641001	X4724004 4593 80065739	80065739	1.2 MG/KG	2.3391	1.22595	LAMA1	CYCLE1/DAY1	Y	Y	Y	N	Y	-4
B1641001	X4724004 4593 80065739	80065739	1.2 MG/KG	2335.74	11.1897	LCN2	CYCLE1/DAY1	Y	Y	Y	N	Y	-4
B1641001	X4724004 4593 80065739	80065739	1.2 MG/KG	18.4184	4.20308	LRG1	CYCLE1/DAY1	Y	Y	Y	N	Y	-4
B1641001	X4724004 4593 80065739	80065739	1.2 MG/KG	37.7575		LRP12	CYCLE1/DAY1	Y	Y	Y	N	N	-4
B1641001	X4724004 4593 80065739	80065739	1.2 MG/KG	0.6425	0.01	MAGEA1	CYCLE1/DAY1	Y	Y	Y	N	Y	-4
B1641001	X4724004 4593 80065739	80065739	1.2 MG/KG	0	0.01	MAGEB1	CYCLE1/DAY1	Y	Y	Y	N	Y	-4
B1641001	X4724004 4593 80065739	80065739	1.2 MG/KG	0		MAGEB3	CYCLE1/DAY1	Y	Y	Y	N	N	-4
B1641001	X4724004 4593 80065739	80065739	1.2 MG/KG	60.1516	5.91053	MGST1	CYCLE1/DAY1	Y	Y	Y	N	Y	-4
B1641001	X4724004 4593 80065739	80065739	1.2 MG/KG	10.615		MKI67	CYCLE1/DAY1	Y	Y	Y	N	N	-4
B1641001	X4724004 4593 80065739	80065739	1.2 MG/KG	40.5105	5.34022	MT1X	CYCLE1/DAY1	Y	Y	Y	N	Y	-4
B1641001	X4724004 4593 80065739	80065739	1.2 MG/KG	200.453	7.64712	MUC1	CYCLE1/DAY1	Y	Y	Y	N	Y	-4
B1641001	X4724004 4593 80065739	80065739	1.2 MG/KG	82.6849	6.36955	NES	CYCLE1/DAY1	Y	Y	Y	N	Y	-4
B1641001	X4724004 4593 80065739	80065739	1.2 MG/KG	162.897	7.34781	NRP2	CYCLE1/DAY1	Y	Y	Y	N	Y	-4
B1641001	X4724004 4593 80065739	80065739	1.2 MG/KG	9.2374	3.20749	OCLN	CYCLE1/DAY1	Y	Y	Y	N	Y	-4
B1641001	X4724004 4593 80065739	80065739	1.2 MG/KG	0.6855	0.01	ORM1	CYCLE1/DAY1	Y	Y	Y	N	Y	-4
B1641001	X4724004 4593 80065739	80065739	1.2 MG/KG	4.0631	2.02258	PCSK6	CYCLE1/DAY1	Y	Y	Y	N	Y	-4
B1641001	X4724004 4593 80065739	80065739	1.2 MG/KG	0.173	0.01	PGC	CYCLE1/DAY1	Y	Y	Y	N	Y	-4
B1641001	X4724004 4593 80065739	80065739	1.2 MG/KG	113.116		POLB	CYCLE1/DAY1	Y	Y	Y	N	N	-4
B1641001	X4724004 4593 80065739	80065739	1.2 MG/KG	10.4412	3.38422	PRF1	CYCLE1/DAY1	Y	Y	Y	N	Y	-4
B1641001	X4724004 4593 80065739	80065739	1.2 MG/KG	35.1256		PRKCA	CYCLE1/DAY1	Y	Y	Y	N	N	-4
B1641001	X4724004 4593 80065739	80065739	1.2 MG/KG	7.0817	2.8241	PRR15L	CYCLE1/DAY1	Y	Y	Y	N	Y	-4
B1641001	X4724004 4593 80065739	80065739	1.2 MG/KG	18.6121	4.21817	PTN	CYCLE1/DAY1	Y	Y	Y	N	Y	-4
B1641001	X4724004 4593 80065739	80065739	1.2 MG/KG	15.8627	3.98757	RAB27B	CYCLE1/DAY1	Y	Y	Y	N	Y	-4
B1641001	X4724004 4593 80065739	80065739	1.2 MG/KG	7.8672	2.97585	RASD1	CYCLE1/DAY1	Y	Y	Y	N	Y	-4
B1641001	X4724004 4593 80065739	80065739	1.2 MG/KG	0.4541	0.01	RASGRF1	CYCLE1/DAY1	Y	Y	Y	N	Y	-4
B1641001	X4724004 4593 80065739	80065739	1.2 MG/KG	75.6438	6.24115	RGS2	CYCLE1/DAY1	Y	Y	Y	N	Y	-4
B1641001	X4724004 4593 80065739	80065739	1.2 MG/KG	45.6697	5.51317	SETBP1	CYCLE1/DAY1	Y	Y	Y	N	Y	-4
B1641001	X4724004 4593 80065739	80065739	1.2 MG/KG	108.951	6.76753	SFN	CYCLE1/DAY1	Y	Y	Y	N	Y	-4
B1641001	X4724004 4593 80065739	80065739	1.2 MG/KG	75.4471	6.23739	SHC4	CYCLE1/DAY1	Y	Y	Y	N	Y	-4
B1641001	X4724004 4593 80065739	80065739	1.2 MG/KG	9.0111	3.1717	SLA	CYCLE1/DAY1	Y	Y	Y	N	Y	-4
B1641001	X4724004 4593 80065739	80065739	1.2 MG/KG	16.5395	4.04784	SLAMF7	CYCLE1/DAY1	Y	Y	Y	N	Y	-4
B1641001	X4724004 4593 80065739	80065739	1.2 MG/KG	0.0857	0.01	SPINK1	CYCLE1/DAY1	Y	Y	Y	N	Y	-4
B1641001	X4724004 4593 80065739	80065739	1.2 MG/KG	45.8134		SPRY2	CYCLE1/DAY1	Y	Y	Y	N	N	-4
B1641001	X4724004 4593 80065739	80065739	1.2 MG/KG	20.4093	4.35115	TAP1	CYCLE1/DAY1	Y	Y	Y	N	Y	-4
B1641001	X4724004 4593 80065739	80065739	1.2 MG/KG	22.5239	4.49338	TEK	CYCLE1/DAY1	Y	Y	Y	N	Y	-4
B1641001	X4724004 4593 80065739	80065739	1.2 MG/KG	10.5947		TSC22D3	CYCLE1/DAY1	Y	Y	Y	N	N	-4
B1641001	X4724004 4593 80065739	80065739	1.2 MG/KG	45.2781	5.50074	TSPAN13	CYCLE1/DAY1	Y	Y	Y	N	Y	-4
B1641001	X4724004 4593 80065739	80065739	1.2 MG/KG	48.7271		TXNRD1	CYCLE1/DAY1	Y	Y	Y	N	N	-4
B1641001	X4724004 4593 80065739	80065739	1.2 MG/KG	14.1988		ZAK	CYCLE1/DAY1	Y	Y	Y	N	N	-4
B1641001	X4724004 4593 80068993	80068993	1.2 MG/KG	5.6121	2.48854	ABCC3	CYCLE1/DAY1	Y	Y	Y	N	Y	0
B1641001	X4724004 4593 80068993	80068993	1.2 MG/KG	82.3031		ACSL3	CYCLE1/DAY1	Y	Y	Y	N	N	0
B1641001	X4724004 4593 80068993	80068993	1.2 MG/KG	343.805		AHNAK	CYCLE1/DAY1	Y	Y	Y	N	N	0
B1641001	X4724004 4593 80068993	80068993	1.2 MG/KG	0.8707	0.01	AKR1C3	CYCLE1/DAY1	Y	Y	Y	N	Y	0
B1641001	X4724004 4593 80068993	80068993	1.2 MG/KG	112.899	6.81888	AKT3	CYCLE1/DAY1	Y	Y	Y	N	Y	0
B1641001	X4724004 4593 80068993	80068993	1.2 MG/KG	0.9387	0.01	AMOT	CYCLE1/DAY1	Y	Y	Y	N	Y	0
B1641001	X4724004 4593 80068993	80068993	1.2 MG/KG	3.9425	1.97911	APOL3	CYCLE1/DAY1	Y	Y	Y	N	Y	0
B1641001	X4724004 4593 80068993	80068993	1.2 MG/KG	0.1305	0.01	AREG	CYCLE1/DAY1	Y	Y	Y	N	Y	0
B1641001	X4724004 4593 80068993	80068993	1.2 MG/KG	16.3745	4.03338	AXIN2	CYCLE1/DAY1	Y	Y	Y	N	Y	0
B1641001	X4724004 4593 80068993	80068993	1.2 MG/KG	52.746		BAD	CYCLE1/DAY1	Y	Y	Y	N	N	0
B1641001	X4724004 4593 80068993	80068993	1.2 MG/KG	24.7	4.62644	BAMBI	CYCLE1/DAY1	Y	Y	Y	N	Y	0
B1641001	X4724004 4593 80068993	80068993	1.2 MG/KG	0.1378	0.01	CACNB2	CYCLE1/DAY1	Y	Y	Y	N	Y	0
B1641001	X4724004 4593 80068993	80068993	1.2 MG/KG	15.264	3.93206	CCL4	CYCLE1/DAY1	Y	Y	Y	N	Y	0
B1641001	X4724004 4593 80068993	80068993	1.2 MG/KG	0.109	0.01	CD3D	CYCLE1/DAY1	Y	Y	Y	N	Y	0
B1641001	X4724004 4593 80068993	80068993	1.2 MG/KG	5.7812	2.53137	CD86	CYCLE1/DAY1	Y	Y	Y	N	Y	0
B1641001	X4724004 4593 80068993	80068993	1.2 MG/KG	0	0.01	CD8A	CYCLE1/DAY1	Y	Y	Y	N	Y	0
B1641001	X4724004 4593 80068993	80068993	1.2 MG/KG	0.0576	0.01	COL17A1	CYCLE1/DAY1	Y	Y	Y	N	Y	0
B1641001	X4724004 4593 80068993	80068993	1.2 MG/KG	23.4058	4.54879	CREB3L1	CYCLE1/DAY1	Y	Y	Y	N	Y	0
B1641001	X4724004 4593 80068993	80068993	1.2 MG/KG	34.4792		CTNNBIP1	CYCLE1/DAY1	Y	Y	Y	N	N	0
B1641001	X4724004 4593 80068993	80068993	1.2 MG/KG	0.1993	0.01	CXCL10	CYCLE1/DAY1	Y	Y	Y	N	Y	0
B1641001	X4724004 4593 80068993	80068993	1.2 MG/KG	2.2799	1.18897	CXCL2	CYCLE1/DAY1	Y	Y	Y	N	Y	0
B1641001	X4724004 4593 80068993	80068993	1.2 MG/KG	0.0974	0.01	CXCL6	CYCLE1/DAY1	Y	Y	Y	N	Y	0
B1641001	X4724004 4593 80068993	80068993	1.2 MG/KG	0.0952	0.01	CXCL9	CYCLE1/DAY1	Y	Y	Y	N	Y	0
B1641001	X4724004 4593 80068993	80068993	1.2 MG/KG	28.9357	4.85478	CXCR4	CYCLE1/DAY1	Y	Y	Y	N	Y	0
B1641001	X4724004 4593 80068993	80068993	1.2 MG/KG	0.1162	0.01	CXCR6	CYCLE1/DAY1	Y	Y	Y	N	Y	0
B1641001	X4724004 4593 80068993	80068993	1.2 MG/KG	213.256	7.73644	DHCR24	CYCLE1/DAY1	Y	Y	Y	N	Y	0
B1641001	X4724004 4593 80068993	80068993	1.2 MG/KG	1.9326	0.950543	DSC2	CYCLE1/DAY1	Y	Y	Y	N	Y	0
B1641001	X4724004 4593 80068993	80068993	1.2 MG/KG	55.2345	5.7875	DUSP10	CYCLE1/DAY1	Y	Y	Y	N	Y	0
B1641001	X4724004 4593 80068993	80068993	1.2 MG/KG	10.4118	3.38015	EDA2R	CYCLE1/DAY1	Y	Y	Y	N	Y	0
B1641001	X4724004 4593 80068993	80068993	1.2 MG/KG	0.4907	0.01	EGFR	CYCLE1/DAY1	Y	Y	Y	N	Y	0
B1641001	X4724004 4593 80068993	80068993	1.2 MG/KG	89.0372	6.47634	EN2	CYCLE1/DAY1	Y	Y	Y	N	Y	0
B1641001	X4724004 4593 80068993	80068993	1.2 MG/KG	99.1271	6.63121	ERBB2	CYCLE1/DAY1	Y	Y	Y	N	Y	0
B1641001	X4724004 4593 80068993	80068993	1.2 MG/KG	6.2982	2.65494	ETS2	CYCLE1/DAY1	Y	Y	Y	N	Y	0
B1641001	X4724004 4593 80068993	80068993	1.2 MG/KG	64.5358	6.01203	F2R	CYCLE1/DAY1	Y	Y	Y	N	Y	0
B1641001	X4724004 4593 80068993	80068993	1.2 MG/KG	0.9953		FGF11	CYCLE1/DAY1	Y	Y	Y	N	N	0
B1641001	X4724004 4593 80068993	80068993	1.2 MG/KG	22.2546		FGFRL1	CYCLE1/DAY1	Y	Y	Y	N	N	0
B1641001	X4724004 4593 80068993	80068993	1.2 MG/KG	1.4767	0.562377	FGL2	CYCLE1/DAY1	Y	Y	Y	N	Y	0
B1641001	X4724004 4593 80068993	80068993	1.2 MG/KG	133.217		FLOT2	CYCLE1/DAY1	Y	Y	Y	N	N	0
B1641001	X4724004 4593 80068993	80068993	1.2 MG/KG	7.9478	2.99056	FLT3LG	CYCLE1/DAY1	Y	Y	Y	N	Y	0
B1641001	X4724004 4593 80068993	80068993	1.2 MG/KG	32.7628	5.03399	GATA6	CYCLE1/DAY1	Y	Y	Y	N	Y	0
B1641001	X4724004 4593 80068993	80068993	1.2 MG/KG	10.9414	3.45173	GBP1	CYCLE1/DAY1	Y	Y	Y	N	Y	0
B1641001	X4724004 4593 80068993	80068993	1.2 MG/KG	0.1496	0.01	GNLY	CYCLE1/DAY1	Y	Y	Y	N	Y	0
B1641001	X4724004 4593 80068993	80068993	1.2 MG/KG	0.6313	0.01	GZMA	CYCLE1/DAY1	Y	Y	Y	N	Y	0
B1641001	X4724004 4593 80068993	80068993	1.2 MG/KG	0.0641	0.01	GZMB	CYCLE1/DAY1	Y	Y	Y	N	Y	0
B1641001	X4724004 4593 80068993	80068993	1.2 MG/KG	0	0.01	GZMH	CYCLE1/DAY1	Y	Y	Y	N	Y	0
B1641001	X4724004 4593 80068993	80068993	1.2 MG/KG	60.6845		HLA-E	CYCLE1/DAY1	Y	Y	Y	N	N	0
B1641001	X4724004 4593 80068993	80068993	1.2 MG/KG	46.127	5.52754	HPGD	CYCLE1/DAY1	Y	Y	Y	N	Y	0
B1641001	X4724004 4593 80068993	80068993	1.2 MG/KG	0.3589		HSPA1L	CYCLE1/DAY1	Y	Y	Y	N	N	0
B1641001	X4724004 4593 80068993	80068993	1.2 MG/KG	6.9846	2.80418	HSPA4L	CYCLE1/DAY1	Y	Y	Y	N	Y	0
B1641001	X4724004 4593 80068993	80068993	1.2 MG/KG	3.7354	1.90126	ID1	CYCLE1/DAY1	Y	Y	Y	N	Y	0
B1641001	X4724004 4593 80068993	80068993	1.2 MG/KG	0.2092	0.01	IDO1	CYCLE1/DAY1	Y	Y	Y	N	Y	0
B1641001	X4724004 4593 80068993	80068993	1.2 MG/KG	11.9467	3.57854	IL13RA2	CYCLE1/DAY1	Y	Y	Y	N	Y	0
B1641001	X4724004 4593 80068993	80068993	1.2 MG/KG	1.345	0.427606	IL2RG	CYCLE1/DAY1	Y	Y	Y	N	Y	0
B1641001	X4724004 4593 80068993	80068993	1.2 MG/KG	120.038		IRF3	CYCLE1/DAY1	Y	Y	Y	N	N	0
B1641001	X4724004 4593 80068993	80068993	1.2 MG/KG	6.0941	2.60741	ITGA4	CYCLE1/DAY1	Y	Y	Y	N	Y	0
B1641001	X4724004 4593 80068993	80068993	1.2 MG/KG	0	0.01	ITGB6	CYCLE1/DAY1	Y	Y	Y	N	Y	0
B1641001	X4724004 4593 80068993	80068993	1.2 MG/KG	51.9509		JMJD1C	CYCLE1/DAY1	Y	Y	Y	N	N	0
B1641001	X4724004 4593 80068993	80068993	1.2 MG/KG	1.3064	0.385597	KITLG	CYCLE1/DAY1	Y	Y	Y	N	Y	0
B1641001	X4724004 4593 80068993	80068993	1.2 MG/KG	0.6042	0.01	KRT19	CYCLE1/DAY1	Y	Y	Y	N	Y	0
B1641001	X4724004 4593 80068993	80068993	1.2 MG/KG	0	0.01	KRT7	CYCLE1/DAY1	Y	Y	Y	N	Y	0
B1641001	X4724004 4593 80068993	80068993	1.2 MG/KG	93.0185	6.53945	LAMA1	CYCLE1/DAY1	Y	Y	Y	N	Y	0
B1641001	X4724004 4593 80068993	80068993	1.2 MG/KG	0	0.01	LCN2	CYCLE1/DAY1	Y	Y	Y	N	Y	0
B1641001	X4724004 4593 80068993	80068993	1.2 MG/KG	0.227	0.01	LRG1	CYCLE1/DAY1	Y	Y	Y	N	Y	0
B1641001	X4724004 4593 80068993	80068993	1.2 MG/KG	42.9037		LRP12	CYCLE1/DAY1	Y	Y	Y	N	N	0
B1641001	X4724004 4593 80068993	80068993	1.2 MG/KG	0	0.01	MAGEA1	CYCLE1/DAY1	Y	Y	Y	N	Y	0
B1641001	X4724004 4593 80068993	80068993	1.2 MG/KG	0	0.01	MAGEB1	CYCLE1/DAY1	Y	Y	Y	N	Y	0
B1641001	X4724004 4593 80068993	80068993	1.2 MG/KG	0		MAGEB3	CYCLE1/DAY1	Y	Y	Y	N	N	0
B1641001	X4724004 4593 80068993	80068993	1.2 MG/KG	0.4462	0.01	MGST1	CYCLE1/DAY1	Y	Y	Y	N	Y	0
B1641001	X4724004 4593 80068993	80068993	1.2 MG/KG	52.1268		MKI67	CYCLE1/DAY1	Y	Y	Y	N	N	0
B1641001	X4724004 4593 80068993	80068993	1.2 MG/KG	17.6005	4.13754	MT1X	CYCLE1/DAY1	Y	Y	Y	N	Y	0
B1641001	X4724004 4593 80068993	80068993	1.2 MG/KG	3.0209	1.59498	MUC1	CYCLE1/DAY1	Y	Y	Y	N	Y	0
B1641001	X4724004 4593 80068993	80068993	1.2 MG/KG	384.516	8.5869	NES	CYCLE1/DAY1	Y	Y	Y	N	Y	0
B1641001	X4724004 4593 80068993	80068993	1.2 MG/KG	47.5504	5.57139	NRP2	CYCLE1/DAY1	Y	Y	Y	N	Y	0
B1641001	X4724004 4593 80068993	80068993	1.2 MG/KG	0.1536	0.01	OCLN	CYCLE1/DAY1	Y	Y	Y	N	Y	0
B1641001	X4724004 4593 80068993	80068993	1.2 MG/KG	0	0.01	ORM1	CYCLE1/DAY1	Y	Y	Y	N	Y	0
B1641001	X4724004 4593 80068993	80068993	1.2 MG/KG	1.1954	0.257493	PCSK6	CYCLE1/DAY1	Y	Y	Y	N	Y	0
B1641001	X4724004 4593 80068993	80068993	1.2 MG/KG	0.1337	0.01	PGC	CYCLE1/DAY1	Y	Y	Y	N	Y	0
B1641001	X4724004 4593 80068993	80068993	1.2 MG/KG	86.0244		POLB	CYCLE1/DAY1	Y	Y	Y	N	N	0
B1641001	X4724004 4593 80068993	80068993	1.2 MG/KG	2.0408	1.02913	PRF1	CYCLE1/DAY1	Y	Y	Y	N	Y	0
B1641001	X4724004 4593 80068993	80068993	1.2 MG/KG	12.8554		PRKCA	CYCLE1/DAY1	Y	Y	Y	N	N	0
B1641001	X4724004 4593 80068993	80068993	1.2 MG/KG	0	0.01	PRR15L	CYCLE1/DAY1	Y	Y	Y	N	Y	0
B1641001	X4724004 4593 80068993	80068993	1.2 MG/KG	0.1859	0.01	PTN	CYCLE1/DAY1	Y	Y	Y	N	Y	0
B1641001	X4724004 4593 80068993	80068993	1.2 MG/KG	4.2324	2.08148	RAB27B	CYCLE1/DAY1	Y	Y	Y	N	Y	0
B1641001	X4724004 4593 80068993	80068993	1.2 MG/KG	0.3236	0.01	RASD1	CYCLE1/DAY1	Y	Y	Y	N	Y	0
B1641001	X4724004 4593 80068993	80068993	1.2 MG/KG	3.7389	1.90261	RASGRF1	CYCLE1/DAY1	Y	Y	Y	N	Y	0
B1641001	X4724004 4593 80068993	80068993	1.2 MG/KG	16.3999	4.03562	RGS2	CYCLE1/DAY1	Y	Y	Y	N	Y	0
B1641001	X4724004 4593 80068993	80068993	1.2 MG/KG	44.6156	5.47948	SETBP1	CYCLE1/DAY1	Y	Y	Y	N	Y	0
B1641001	X4724004 4593 80068993	80068993	1.2 MG/KG	0.6145	0.01	SFN	CYCLE1/DAY1	Y	Y	Y	N	Y	0
B1641001	X4724004 4593 80068993	80068993	1.2 MG/KG	23.3151	4.54319	SHC4	CYCLE1/DAY1	Y	Y	Y	N	Y	0
B1641001	X4724004 4593 80068993	80068993	1.2 MG/KG	2.0247	1.01771	SLA	CYCLE1/DAY1	Y	Y	Y	N	Y	0
B1641001	X4724004 4593 80068993	80068993	1.2 MG/KG	0.0831	0.01	SLAMF7	CYCLE1/DAY1	Y	Y	Y	N	Y	0
B1641001	X4724004 4593 80068993	80068993	1.2 MG/KG	0.7948	0.01	SPINK1	CYCLE1/DAY1	Y	Y	Y	N	Y	0
B1641001	X4724004 4593 80068993	80068993	1.2 MG/KG	113.382		SPRY2	CYCLE1/DAY1	Y	Y	Y	N	N	0
B1641001	X4724004 4593 80068993	80068993	1.2 MG/KG	17.0348	4.09041	TAP1	CYCLE1/DAY1	Y	Y	Y	N	Y	0
B1641001	X4724004 4593 80068993	80068993	1.2 MG/KG	2.2921	1.19667	TEK	CYCLE1/DAY1	Y	Y	Y	N	Y	0
B1641001	X4724004 4593 80068993	80068993	1.2 MG/KG	15.4859		TSC22D3	CYCLE1/DAY1	Y	Y	Y	N	N	0
B1641001	X4724004 4593 80068993	80068993	1.2 MG/KG	2.1666	1.11543	TSPAN13	CYCLE1/DAY1	Y	Y	Y	N	Y	0
B1641001	X4724004 4593 80068993	80068993	1.2 MG/KG	24.5019		TXNRD1	CYCLE1/DAY1	Y	Y	Y	N	N	0
B1641001	X4724004 4593 80068993	80068993	1.2 MG/KG	14.1831		ZAK	CYCLE1/DAY1	Y	Y	Y	N	N	0
B1641001	X4724004 4593 80069313	80069313	1.2 MG/KG	20.6639	4.36904	ABCC3	CYCLE1/DAY1	Y	Y	Y	N	Y	-16
B1641001	X4724004 4593 80069313	80069313	1.2 MG/KG	81.3875		ACSL3	CYCLE1/DAY1	Y	Y	Y	N	N	-16
B1641001	X4724004 4593 80069313	80069313	1.2 MG/KG	215.945		AHNAK	CYCLE1/DAY1	Y	Y	Y	N	N	-16
B1641001	X4724004 4593 80069313	80069313	1.2 MG/KG	1.8498	0.887369	AKR1C3	CYCLE1/DAY1	Y	Y	Y	N	Y	-16
B1641001	X4724004 4593 80069313	80069313	1.2 MG/KG	84.5489	6.40171	AKT3	CYCLE1/DAY1	Y	Y	Y	N	Y	-16
B1641001	X4724004 4593 80069313	80069313	1.2 MG/KG	9.6517	3.27078	AMOT	CYCLE1/DAY1	Y	Y	Y	N	Y	-16
B1641001	X4724004 4593 80069313	80069313	1.2 MG/KG	24.1146	4.59183	APOL3	CYCLE1/DAY1	Y	Y	Y	N	Y	-16
B1641001	X4724004 4593 80069313	80069313	1.2 MG/KG	0	0.01	AREG	CYCLE1/DAY1	Y	Y	Y	N	Y	-16
B1641001	X4724004 4593 80069313	80069313	1.2 MG/KG	20.4396	4.3533	AXIN2	CYCLE1/DAY1	Y	Y	Y	N	Y	-16
B1641001	X4724004 4593 80069313	80069313	1.2 MG/KG	36.0386		BAD	CYCLE1/DAY1	Y	Y	Y	N	N	-16
B1641001	X4724004 4593 80069313	80069313	1.2 MG/KG	8.7737	3.13319	BAMBI	CYCLE1/DAY1	Y	Y	Y	N	Y	-16
B1641001	X4724004 4593 80069313	80069313	1.2 MG/KG	0.4036	0.01	CACNB2	CYCLE1/DAY1	Y	Y	Y	N	Y	-16
B1641001	X4724004 4593 80069313	80069313	1.2 MG/KG	17.6146	4.1387	CCL4	CYCLE1/DAY1	Y	Y	Y	N	Y	-16
B1641001	X4724004 4593 80069313	80069313	1.2 MG/KG	22.6914	4.50407	CD3D	CYCLE1/DAY1	Y	Y	Y	N	Y	-16
B1641001	X4724004 4593 80069313	80069313	1.2 MG/KG	16.0138	4.00124	CD86	CYCLE1/DAY1	Y	Y	Y	N	Y	-16
B1641001	X4724004 4593 80069313	80069313	1.2 MG/KG	10.5922	3.40493	CD8A	CYCLE1/DAY1	Y	Y	Y	N	Y	-16
B1641001	X4724004 4593 80069313	80069313	1.2 MG/KG	0.3135	0.01	COL17A1	CYCLE1/DAY1	Y	Y	Y	N	Y	-16
B1641001	X4724004 4593 80069313	80069313	1.2 MG/KG	2.8297	1.50065	CREB3L1	CYCLE1/DAY1	Y	Y	Y	N	Y	-16
B1641001	X4724004 4593 80069313	80069313	1.2 MG/KG	30.0909		CTNNBIP1	CYCLE1/DAY1	Y	Y	Y	N	N	-16
B1641001	X4724004 4593 80069313	80069313	1.2 MG/KG	25.341	4.6634	CXCL10	CYCLE1/DAY1	Y	Y	Y	N	Y	-16
B1641001	X4724004 4593 80069313	80069313	1.2 MG/KG	1.6931	0.759667	CXCL2	CYCLE1/DAY1	Y	Y	Y	N	Y	-16
B1641001	X4724004 4593 80069313	80069313	1.2 MG/KG	0.0424	0.01	CXCL6	CYCLE1/DAY1	Y	Y	Y	N	Y	-16
B1641001	X4724004 4593 80069313	80069313	1.2 MG/KG	11.7485	3.5544	CXCL9	CYCLE1/DAY1	Y	Y	Y	N	Y	-16
B1641001	X4724004 4593 80069313	80069313	1.2 MG/KG	67.2652	6.07179	CXCR4	CYCLE1/DAY1	Y	Y	Y	N	Y	-16
B1641001	X4724004 4593 80069313	80069313	1.2 MG/KG	2.6968	1.43125	CXCR6	CYCLE1/DAY1	Y	Y	Y	N	Y	-16
B1641001	X4724004 4593 80069313	80069313	1.2 MG/KG	44.3896	5.47215	DHCR24	CYCLE1/DAY1	Y	Y	Y	N	Y	-16
B1641001	X4724004 4593 80069313	80069313	1.2 MG/KG	9.6956	3.27733	DSC2	CYCLE1/DAY1	Y	Y	Y	N	Y	-16
B1641001	X4724004 4593 80069313	80069313	1.2 MG/KG	10.3533	3.37202	DUSP10	CYCLE1/DAY1	Y	Y	Y	N	Y	-16
B1641001	X4724004 4593 80069313	80069313	1.2 MG/KG	11.8159	3.56266	EDA2R	CYCLE1/DAY1	Y	Y	Y	N	Y	-16
B1641001	X4724004 4593 80069313	80069313	1.2 MG/KG	1.6399	0.713608	EGFR	CYCLE1/DAY1	Y	Y	Y	N	Y	-16
B1641001	X4724004 4593 80069313	80069313	1.2 MG/KG	12.2263	3.61192	EN2	CYCLE1/DAY1	Y	Y	Y	N	Y	-16
B1641001	X4724004 4593 80069313	80069313	1.2 MG/KG	73.2681	6.19511	ERBB2	CYCLE1/DAY1	Y	Y	Y	N	Y	-16
B1641001	X4724004 4593 80069313	80069313	1.2 MG/KG	30.6833	4.93938	ETS2	CYCLE1/DAY1	Y	Y	Y	N	Y	-16
B1641001	X4724004 4593 80069313	80069313	1.2 MG/KG	14.5322	3.86118	F2R	CYCLE1/DAY1	Y	Y	Y	N	Y	-16
B1641001	X4724004 4593 80069313	80069313	1.2 MG/KG	1.7686		FGF11	CYCLE1/DAY1	Y	Y	Y	N	N	-16
B1641001	X4724004 4593 80069313	80069313	1.2 MG/KG	31.6936		FGFRL1	CYCLE1/DAY1	Y	Y	Y	N	N	-16
B1641001	X4724004 4593 80069313	80069313	1.2 MG/KG	15.9069	3.99158	FGL2	CYCLE1/DAY1	Y	Y	Y	N	Y	-16
B1641001	X4724004 4593 80069313	80069313	1.2 MG/KG	56.458		FLOT2	CYCLE1/DAY1	Y	Y	Y	N	N	-16
B1641001	X4724004 4593 80069313	80069313	1.2 MG/KG	6.4586	2.69122	FLT3LG	CYCLE1/DAY1	Y	Y	Y	N	Y	-16
B1641001	X4724004 4593 80069313	80069313	1.2 MG/KG	3.309	1.7264	GATA6	CYCLE1/DAY1	Y	Y	Y	N	Y	-16
B1641001	X4724004 4593 80069313	80069313	1.2 MG/KG	71.6216	6.16232	GBP1	CYCLE1/DAY1	Y	Y	Y	N	Y	-16
B1641001	X4724004 4593 80069313	80069313	1.2 MG/KG	1.4983	0.583327	GNLY	CYCLE1/DAY1	Y	Y	Y	N	Y	-16
B1641001	X4724004 4593 80069313	80069313	1.2 MG/KG	12.1704	3.6053	GZMA	CYCLE1/DAY1	Y	Y	Y	N	Y	-16
B1641001	X4724004 4593 80069313	80069313	1.2 MG/KG	4.4669	2.15927	GZMB	CYCLE1/DAY1	Y	Y	Y	N	Y	-16
B1641001	X4724004 4593 80069313	80069313	1.2 MG/KG	2.3185	1.21319	GZMH	CYCLE1/DAY1	Y	Y	Y	N	Y	-16
B1641001	X4724004 4593 80069313	80069313	1.2 MG/KG	70.7652		HLA-E	CYCLE1/DAY1	Y	Y	Y	N	N	-16
B1641001	X4724004 4593 80069313	80069313	1.2 MG/KG	55.0134	5.78171	HPGD	CYCLE1/DAY1	Y	Y	Y	N	Y	-16
B1641001	X4724004 4593 80069313	80069313	1.2 MG/KG	1.359		HSPA1L	CYCLE1/DAY1	Y	Y	Y	N	N	-16
B1641001	X4724004 4593 80069313	80069313	1.2 MG/KG	1.6013	0.679244	HSPA4L	CYCLE1/DAY1	Y	Y	Y	N	Y	-16
B1641001	X4724004 4593 80069313	80069313	1.2 MG/KG	3.8229	1.93467	ID1	CYCLE1/DAY1	Y	Y	Y	N	Y	-16
B1641001	X4724004 4593 80069313	80069313	1.2 MG/KG	7.7968	2.96288	IDO1	CYCLE1/DAY1	Y	Y	Y	N	Y	-16
B1641001	X4724004 4593 80069313	80069313	1.2 MG/KG	5.8158	2.53998	IL13RA2	CYCLE1/DAY1	Y	Y	Y	N	Y	-16
B1641001	X4724004 4593 80069313	80069313	1.2 MG/KG	55.1744	5.78593	IL2RG	CYCLE1/DAY1	Y	Y	Y	N	Y	-16
B1641001	X4724004 4593 80069313	80069313	1.2 MG/KG	138.536		IRF3	CYCLE1/DAY1	Y	Y	Y	N	N	-16
B1641001	X4724004 4593 80069313	80069313	1.2 MG/KG	60.2338	5.9125	ITGA4	CYCLE1/DAY1	Y	Y	Y	N	Y	-16
B1641001	X4724004 4593 80069313	80069313	1.2 MG/KG	0.5908	0.01	ITGB6	CYCLE1/DAY1	Y	Y	Y	N	Y	-16
B1641001	X4724004 4593 80069313	80069313	1.2 MG/KG	80.8346		JMJD1C	CYCLE1/DAY1	Y	Y	Y	N	N	-16
B1641001	X4724004 4593 80069313	80069313	1.2 MG/KG	2.6497	1.40583	KITLG	CYCLE1/DAY1	Y	Y	Y	N	Y	-16
B1641001	X4724004 4593 80069313	80069313	1.2 MG/KG	0.3348	0.01	KRT19	CYCLE1/DAY1	Y	Y	Y	N	Y	-16
B1641001	X4724004 4593 80069313	80069313	1.2 MG/KG	0.2174	0.01	KRT7	CYCLE1/DAY1	Y	Y	Y	N	Y	-16
B1641001	X4724004 4593 80069313	80069313	1.2 MG/KG	25.061	4.64737	LAMA1	CYCLE1/DAY1	Y	Y	Y	N	Y	-16
B1641001	X4724004 4593 80069313	80069313	1.2 MG/KG	0.2568	0.01	LCN2	CYCLE1/DAY1	Y	Y	Y	N	Y	-16
B1641001	X4724004 4593 80069313	80069313	1.2 MG/KG	2.5295	1.33885	LRG1	CYCLE1/DAY1	Y	Y	Y	N	Y	-16
B1641001	X4724004 4593 80069313	80069313	1.2 MG/KG	41.1876		LRP12	CYCLE1/DAY1	Y	Y	Y	N	N	-16
B1641001	X4724004 4593 80069313	80069313	1.2 MG/KG	0.3911	0.01	MAGEA1	CYCLE1/DAY1	Y	Y	Y	N	Y	-16
B1641001	X4724004 4593 80069313	80069313	1.2 MG/KG	0	0.01	MAGEB1	CYCLE1/DAY1	Y	Y	Y	N	Y	-16
B1641001	X4724004 4593 80069313	80069313	1.2 MG/KG	0		MAGEB3	CYCLE1/DAY1	Y	Y	Y	N	N	-16
B1641001	X4724004 4593 80069313	80069313	1.2 MG/KG	8.7866	3.13531	MGST1	CYCLE1/DAY1	Y	Y	Y	N	Y	-16
B1641001	X4724004 4593 80069313	80069313	1.2 MG/KG	84.1849		MKI67	CYCLE1/DAY1	Y	Y	Y	N	N	-16
B1641001	X4724004 4593 80069313	80069313	1.2 MG/KG	9.2295	3.20625	MT1X	CYCLE1/DAY1	Y	Y	Y	N	Y	-16
B1641001	X4724004 4593 80069313	80069313	1.2 MG/KG	8.7438	3.12826	MUC1	CYCLE1/DAY1	Y	Y	Y	N	Y	-16
B1641001	X4724004 4593 80069313	80069313	1.2 MG/KG	147.187	7.2015	NES	CYCLE1/DAY1	Y	Y	Y	N	Y	-16
B1641001	X4724004 4593 80069313	80069313	1.2 MG/KG	157.671	7.30077	NRP2	CYCLE1/DAY1	Y	Y	Y	N	Y	-16
B1641001	X4724004 4593 80069313	80069313	1.2 MG/KG	1.4974	0.58246	OCLN	CYCLE1/DAY1	Y	Y	Y	N	Y	-16
B1641001	X4724004 4593 80069313	80069313	1.2 MG/KG	0	0.01	ORM1	CYCLE1/DAY1	Y	Y	Y	N	Y	-16
B1641001	X4724004 4593 80069313	80069313	1.2 MG/KG	2.2603	1.17651	PCSK6	CYCLE1/DAY1	Y	Y	Y	N	Y	-16
B1641001	X4724004 4593 80069313	80069313	1.2 MG/KG	0.4657	0.01	PGC	CYCLE1/DAY1	Y	Y	Y	N	Y	-16
B1641001	X4724004 4593 80069313	80069313	1.2 MG/KG	44.4901		POLB	CYCLE1/DAY1	Y	Y	Y	N	N	-16
B1641001	X4724004 4593 80069313	80069313	1.2 MG/KG	12.4659	3.63992	PRF1	CYCLE1/DAY1	Y	Y	Y	N	Y	-16
B1641001	X4724004 4593 80069313	80069313	1.2 MG/KG	24.9528		PRKCA	CYCLE1/DAY1	Y	Y	Y	N	N	-16
B1641001	X4724004 4593 80069313	80069313	1.2 MG/KG	0	0.01	PRR15L	CYCLE1/DAY1	Y	Y	Y	N	Y	-16
B1641001	X4724004 4593 80069313	80069313	1.2 MG/KG	8.8194	3.14068	PTN	CYCLE1/DAY1	Y	Y	Y	N	Y	-16
B1641001	X4724004 4593 80069313	80069313	1.2 MG/KG	0.2975	0.01	RAB27B	CYCLE1/DAY1	Y	Y	Y	N	Y	-16
B1641001	X4724004 4593 80069313	80069313	1.2 MG/KG	1.8514	0.888617	RASD1	CYCLE1/DAY1	Y	Y	Y	N	Y	-16
B1641001	X4724004 4593 80069313	80069313	1.2 MG/KG	0.6109	0.01	RASGRF1	CYCLE1/DAY1	Y	Y	Y	N	Y	-16
B1641001	X4724004 4593 80069313	80069313	1.2 MG/KG	12.9241	3.69199	RGS2	CYCLE1/DAY1	Y	Y	Y	N	Y	-16
B1641001	X4724004 4593 80069313	80069313	1.2 MG/KG	30.1931	4.91615	SETBP1	CYCLE1/DAY1	Y	Y	Y	N	Y	-16
B1641001	X4724004 4593 80069313	80069313	1.2 MG/KG	0.4815	0.01	SFN	CYCLE1/DAY1	Y	Y	Y	N	Y	-16
B1641001	X4724004 4593 80069313	80069313	1.2 MG/KG	14.2556	3.83346	SHC4	CYCLE1/DAY1	Y	Y	Y	N	Y	-16
B1641001	X4724004 4593 80069313	80069313	1.2 MG/KG	7.9509	2.99112	SLA	CYCLE1/DAY1	Y	Y	Y	N	Y	-16
B1641001	X4724004 4593 80069313	80069313	1.2 MG/KG	12.4408	3.63701	SLAMF7	CYCLE1/DAY1	Y	Y	Y	N	Y	-16
B1641001	X4724004 4593 80069313	80069313	1.2 MG/KG	0.1153	0.01	SPINK1	CYCLE1/DAY1	Y	Y	Y	N	Y	-16
B1641001	X4724004 4593 80069313	80069313	1.2 MG/KG	14.9347		SPRY2	CYCLE1/DAY1	Y	Y	Y	N	N	-16
B1641001	X4724004 4593 80069313	80069313	1.2 MG/KG	20.8043	4.37881	TAP1	CYCLE1/DAY1	Y	Y	Y	N	Y	-16
B1641001	X4724004 4593 80069313	80069313	1.2 MG/KG	4.5828	2.19623	TEK	CYCLE1/DAY1	Y	Y	Y	N	Y	-16
B1641001	X4724004 4593 80069313	80069313	1.2 MG/KG	4.1157		TSC22D3	CYCLE1/DAY1	Y	Y	Y	N	N	-16
B1641001	X4724004 4593 80069313	80069313	1.2 MG/KG	7.6937	2.94368	TSPAN13	CYCLE1/DAY1	Y	Y	Y	N	Y	-16
B1641001	X4724004 4593 80069313	80069313	1.2 MG/KG	52.4787		TXNRD1	CYCLE1/DAY1	Y	Y	Y	N	N	-16
B1641001	X4724004 4593 80069313	80069313	1.2 MG/KG	8.6083		ZAK	CYCLE1/DAY1	Y	Y	Y	N	N	-16
B1641001	X4724004 4593 80069965	80069965	1.2 MG/KG	19.8835	4.3135	ABCC3	UNPL_BIOP_SAM	Y		Y	N	Y	21
B1641001	X4724004 4593 80069965	80069965	1.2 MG/KG	191.473		ACSL3	UNPL_BIOP_SAM	Y		Y	N	N	21
B1641001	X4724004 4593 80069965	80069965	1.2 MG/KG	476.667		AHNAK	UNPL_BIOP_SAM	Y		Y	N	N	21
B1641001	X4724004 4593 80069965	80069965	1.2 MG/KG	1.7062	0.770787	AKR1C3	UNPL_BIOP_SAM	Y		Y	N	Y	21
B1641001	X4724004 4593 80069965	80069965	1.2 MG/KG	144.523	7.17515	AKT3	UNPL_BIOP_SAM	Y		Y	N	Y	21
B1641001	X4724004 4593 80069965	80069965	1.2 MG/KG	4.3119	2.10832	AMOT	UNPL_BIOP_SAM	Y		Y	N	Y	21
B1641001	X4724004 4593 80069965	80069965	1.2 MG/KG	24.4205	4.61002	APOL3	UNPL_BIOP_SAM	Y		Y	N	Y	21
B1641001	X4724004 4593 80069965	80069965	1.2 MG/KG	0.0542	0.01	AREG	UNPL_BIOP_SAM	Y		Y	N	Y	21
B1641001	X4724004 4593 80069965	80069965	1.2 MG/KG	16.8535	4.07498	AXIN2	UNPL_BIOP_SAM	Y		Y	N	Y	21
B1641001	X4724004 4593 80069965	80069965	1.2 MG/KG	48.6738		BAD	UNPL_BIOP_SAM	Y		Y	N	N	21
B1641001	X4724004 4593 80069965	80069965	1.2 MG/KG	112.739	6.81684	BAMBI	UNPL_BIOP_SAM	Y		Y	N	Y	21
B1641001	X4724004 4593 80069965	80069965	1.2 MG/KG	1.2796	0.355693	CACNB2	UNPL_BIOP_SAM	Y		Y	N	Y	21
B1641001	X4724004 4593 80069965	80069965	1.2 MG/KG	12.4727	3.6407	CCL4	UNPL_BIOP_SAM	Y		Y	N	Y	21
B1641001	X4724004 4593 80069965	80069965	1.2 MG/KG	13.7622	3.78264	CD3D	UNPL_BIOP_SAM	Y		Y	N	Y	21
B1641001	X4724004 4593 80069965	80069965	1.2 MG/KG	12.3018	3.6208	CD86	UNPL_BIOP_SAM	Y		Y	N	Y	21
B1641001	X4724004 4593 80069965	80069965	1.2 MG/KG	5.6076	2.48738	CD8A	UNPL_BIOP_SAM	Y		Y	N	Y	21
B1641001	X4724004 4593 80069965	80069965	1.2 MG/KG	0.0478	0.01	COL17A1	UNPL_BIOP_SAM	Y		Y	N	Y	21
B1641001	X4724004 4593 80069965	80069965	1.2 MG/KG	6.1892	2.62975	CREB3L1	UNPL_BIOP_SAM	Y		Y	N	Y	21
B1641001	X4724004 4593 80069965	80069965	1.2 MG/KG	9.7444		CTNNBIP1	UNPL_BIOP_SAM	Y		Y	N	N	21
B1641001	X4724004 4593 80069965	80069965	1.2 MG/KG	29.7385	4.89426	CXCL10	UNPL_BIOP_SAM	Y		Y	N	Y	21
B1641001	X4724004 4593 80069965	80069965	1.2 MG/KG	2.5611	1.35676	CXCL2	UNPL_BIOP_SAM	Y		Y	N	Y	21
B1641001	X4724004 4593 80069965	80069965	1.2 MG/KG	3.7205	1.8955	CXCL6	UNPL_BIOP_SAM	Y		Y	N	Y	21
B1641001	X4724004 4593 80069965	80069965	1.2 MG/KG	33.5322	5.06748	CXCL9	UNPL_BIOP_SAM	Y		Y	N	Y	21
B1641001	X4724004 4593 80069965	80069965	1.2 MG/KG	24.0255	4.58649	CXCR4	UNPL_BIOP_SAM	Y		Y	N	Y	21
B1641001	X4724004 4593 80069965	80069965	1.2 MG/KG	4.7256	2.2405	CXCR6	UNPL_BIOP_SAM	Y		Y	N	Y	21
B1641001	X4724004 4593 80069965	80069965	1.2 MG/KG	27.8957	4.80197	DHCR24	UNPL_BIOP_SAM	Y		Y	N	Y	21
B1641001	X4724004 4593 80069965	80069965	1.2 MG/KG	9.4752	3.24416	DSC2	UNPL_BIOP_SAM	Y		Y	N	Y	21
B1641001	X4724004 4593 80069965	80069965	1.2 MG/KG	18.1964	4.18558	DUSP10	UNPL_BIOP_SAM	Y		Y	N	Y	21
B1641001	X4724004 4593 80069965	80069965	1.2 MG/KG	26.3413	4.71925	EDA2R	UNPL_BIOP_SAM	Y		Y	N	Y	21
B1641001	X4724004 4593 80069965	80069965	1.2 MG/KG	6.2795	2.65065	EGFR	UNPL_BIOP_SAM	Y		Y	N	Y	21
B1641001	X4724004 4593 80069965	80069965	1.2 MG/KG	14.9991	3.9068	EN2	UNPL_BIOP_SAM	Y		Y	N	Y	21
B1641001	X4724004 4593 80069965	80069965	1.2 MG/KG	64.1496	6.00337	ERBB2	UNPL_BIOP_SAM	Y		Y	N	Y	21
B1641001	X4724004 4593 80069965	80069965	1.2 MG/KG	45.2965	5.50133	ETS2	UNPL_BIOP_SAM	Y		Y	N	Y	21
B1641001	X4724004 4593 80069965	80069965	1.2 MG/KG	31.0625	4.9571	F2R	UNPL_BIOP_SAM	Y		Y	N	Y	21
B1641001	X4724004 4593 80069965	80069965	1.2 MG/KG	0.1012		FGF11	UNPL_BIOP_SAM	Y		Y	N	N	21
B1641001	X4724004 4593 80069965	80069965	1.2 MG/KG	47.5921		FGFRL1	UNPL_BIOP_SAM	Y		Y	N	N	21
B1641001	X4724004 4593 80069965	80069965	1.2 MG/KG	24.2238	4.59835	FGL2	UNPL_BIOP_SAM	Y		Y	N	Y	21
B1641001	X4724004 4593 80069965	80069965	1.2 MG/KG	72.8542		FLOT2	UNPL_BIOP_SAM	Y		Y	N	N	21
B1641001	X4724004 4593 80069965	80069965	1.2 MG/KG	3.0796	1.62274	FLT3LG	UNPL_BIOP_SAM	Y		Y	N	Y	21
B1641001	X4724004 4593 80069965	80069965	1.2 MG/KG	7.306	2.86908	GATA6	UNPL_BIOP_SAM	Y		Y	N	Y	21
B1641001	X4724004 4593 80069965	80069965	1.2 MG/KG	31.4117	4.97323	GBP1	UNPL_BIOP_SAM	Y		Y	N	Y	21
B1641001	X4724004 4593 80069965	80069965	1.2 MG/KG	0.9318	0.01	GNLY	UNPL_BIOP_SAM	Y		Y	N	Y	21
B1641001	X4724004 4593 80069965	80069965	1.2 MG/KG	7.2632	2.86061	GZMA	UNPL_BIOP_SAM	Y		Y	N	Y	21
B1641001	X4724004 4593 80069965	80069965	1.2 MG/KG	1.3844	0.469261	GZMB	UNPL_BIOP_SAM	Y		Y	N	Y	21
B1641001	X4724004 4593 80069965	80069965	1.2 MG/KG	2.5565	1.35417	GZMH	UNPL_BIOP_SAM	Y		Y	N	Y	21
B1641001	X4724004 4593 80069965	80069965	1.2 MG/KG	104.606		HLA-E	UNPL_BIOP_SAM	Y		Y	N	N	21
B1641001	X4724004 4593 80069965	80069965	1.2 MG/KG	1.2634	0.337311	HPGD	UNPL_BIOP_SAM	Y		Y	N	Y	21
B1641001	X4724004 4593 80069965	80069965	1.2 MG/KG	0.7431		HSPA1L	UNPL_BIOP_SAM	Y		Y	N	N	21
B1641001	X4724004 4593 80069965	80069965	1.2 MG/KG	11.4363	3.51555	HSPA4L	UNPL_BIOP_SAM	Y		Y	N	Y	21
B1641001	X4724004 4593 80069965	80069965	1.2 MG/KG	5.006	2.32366	ID1	UNPL_BIOP_SAM	Y		Y	N	Y	21
B1641001	X4724004 4593 80069965	80069965	1.2 MG/KG	15.4959	3.95381	IDO1	UNPL_BIOP_SAM	Y		Y	N	Y	21
B1641001	X4724004 4593 80069965	80069965	1.2 MG/KG	0	0.01	IL13RA2	UNPL_BIOP_SAM	Y		Y	N	Y	21
B1641001	X4724004 4593 80069965	80069965	1.2 MG/KG	21.9055	4.45322	IL2RG	UNPL_BIOP_SAM	Y		Y	N	Y	21
B1641001	X4724004 4593 80069965	80069965	1.2 MG/KG	102.606		IRF3	UNPL_BIOP_SAM	Y		Y	N	N	21
B1641001	X4724004 4593 80069965	80069965	1.2 MG/KG	26.491	4.72743	ITGA4	UNPL_BIOP_SAM	Y		Y	N	Y	21
B1641001	X4724004 4593 80069965	80069965	1.2 MG/KG	0.1265	0.01	ITGB6	UNPL_BIOP_SAM	Y		Y	N	Y	21
B1641001	X4724004 4593 80069965	80069965	1.2 MG/KG	136.835		JMJD1C	UNPL_BIOP_SAM	Y		Y	N	N	21
B1641001	X4724004 4593 80069965	80069965	1.2 MG/KG	13.1643	3.71856	KITLG	UNPL_BIOP_SAM	Y		Y	N	Y	21
B1641001	X4724004 4593 80069965	80069965	1.2 MG/KG	3.2838	1.71537	KRT19	UNPL_BIOP_SAM	Y		Y	N	Y	21
B1641001	X4724004 4593 80069965	80069965	1.2 MG/KG	9.9842	3.31965	KRT7	UNPL_BIOP_SAM	Y		Y	N	Y	21
B1641001	X4724004 4593 80069965	80069965	1.2 MG/KG	22.6901	4.50399	LAMA1	UNPL_BIOP_SAM	Y		Y	N	Y	21
B1641001	X4724004 4593 80069965	80069965	1.2 MG/KG	0.0816	0.01	LCN2	UNPL_BIOP_SAM	Y		Y	N	Y	21
B1641001	X4724004 4593 80069965	80069965	1.2 MG/KG	1.1307	0.177216	LRG1	UNPL_BIOP_SAM	Y		Y	N	Y	21
B1641001	X4724004 4593 80069965	80069965	1.2 MG/KG	138.079		LRP12	UNPL_BIOP_SAM	Y		Y	N	N	21
B1641001	X4724004 4593 80069965	80069965	1.2 MG/KG	0	0.01	MAGEA1	UNPL_BIOP_SAM	Y		Y	N	Y	21
B1641001	X4724004 4593 80069965	80069965	1.2 MG/KG	0	0.01	MAGEB1	UNPL_BIOP_SAM	Y		Y	N	Y	21
B1641001	X4724004 4593 80069965	80069965	1.2 MG/KG	0		MAGEB3	UNPL_BIOP_SAM	Y		Y	N	N	21
B1641001	X4724004 4593 80069965	80069965	1.2 MG/KG	15.7609	3.97828	MGST1	UNPL_BIOP_SAM	Y		Y	N	Y	21
B1641001	X4724004 4593 80069965	80069965	1.2 MG/KG	20.6958		MKI67	UNPL_BIOP_SAM	Y		Y	N	N	21
B1641001	X4724004 4593 80069965	80069965	1.2 MG/KG	8.3033	3.05368	MT1X	UNPL_BIOP_SAM	Y		Y	N	Y	21
B1641001	X4724004 4593 80069965	80069965	1.2 MG/KG	4.4516	2.15432	MUC1	UNPL_BIOP_SAM	Y		Y	N	Y	21
B1641001	X4724004 4593 80069965	80069965	1.2 MG/KG	237.606	7.89243	NES	UNPL_BIOP_SAM	Y		Y	N	Y	21
B1641001	X4724004 4593 80069965	80069965	1.2 MG/KG	119.344	6.89898	NRP2	UNPL_BIOP_SAM	Y		Y	N	Y	21
B1641001	X4724004 4593 80069965	80069965	1.2 MG/KG	2.0859	1.06067	OCLN	UNPL_BIOP_SAM	Y		Y	N	Y	21
B1641001	X4724004 4593 80069965	80069965	1.2 MG/KG	82.764	6.37093	ORM1	UNPL_BIOP_SAM	Y		Y	N	Y	21
B1641001	X4724004 4593 80069965	80069965	1.2 MG/KG	11.3589	3.50575	PCSK6	UNPL_BIOP_SAM	Y		Y	N	Y	21
B1641001	X4724004 4593 80069965	80069965	1.2 MG/KG	0.111	0.01	PGC	UNPL_BIOP_SAM	Y		Y	N	Y	21
B1641001	X4724004 4593 80069965	80069965	1.2 MG/KG	75.0168		POLB	UNPL_BIOP_SAM	Y		Y	N	N	21
B1641001	X4724004 4593 80069965	80069965	1.2 MG/KG	5.1893	2.37554	PRF1	UNPL_BIOP_SAM	Y		Y	N	Y	21
B1641001	X4724004 4593 80069965	80069965	1.2 MG/KG	25.2961		PRKCA	UNPL_BIOP_SAM	Y		Y	N	N	21
B1641001	X4724004 4593 80069965	80069965	1.2 MG/KG	0.166	0.01	PRR15L	UNPL_BIOP_SAM	Y		Y	N	Y	21
B1641001	X4724004 4593 80069965	80069965	1.2 MG/KG	0.9259	0.01	PTN	UNPL_BIOP_SAM	Y		Y	N	Y	21
B1641001	X4724004 4593 80069965	80069965	1.2 MG/KG	0.2288	0.01	RAB27B	UNPL_BIOP_SAM	Y		Y	N	Y	21
B1641001	X4724004 4593 80069965	80069965	1.2 MG/KG	14.1244	3.82012	RASD1	UNPL_BIOP_SAM	Y		Y	N	Y	21
B1641001	X4724004 4593 80069965	80069965	1.2 MG/KG	0.8989	0.01	RASGRF1	UNPL_BIOP_SAM	Y		Y	N	Y	21
B1641001	X4724004 4593 80069965	80069965	1.2 MG/KG	184.624	7.52845	RGS2	UNPL_BIOP_SAM	Y		Y	N	Y	21
B1641001	X4724004 4593 80069965	80069965	1.2 MG/KG	20.5798	4.36316	SETBP1	UNPL_BIOP_SAM	Y		Y	N	Y	21
B1641001	X4724004 4593 80069965	80069965	1.2 MG/KG	0.4082	0.01	SFN	UNPL_BIOP_SAM	Y		Y	N	Y	21
B1641001	X4724004 4593 80069965	80069965	1.2 MG/KG	21.9326	4.455	SHC4	UNPL_BIOP_SAM	Y		Y	N	Y	21
B1641001	X4724004 4593 80069965	80069965	1.2 MG/KG	5.1806	2.37312	SLA	UNPL_BIOP_SAM	Y		Y	N	Y	21
B1641001	X4724004 4593 80069965	80069965	1.2 MG/KG	11.7489	3.55445	SLAMF7	UNPL_BIOP_SAM	Y		Y	N	Y	21
B1641001	X4724004 4593 80069965	80069965	1.2 MG/KG	0.9899	0.01	SPINK1	UNPL_BIOP_SAM	Y		Y	N	Y	21
B1641001	X4724004 4593 80069965	80069965	1.2 MG/KG	54.3042		SPRY2	UNPL_BIOP_SAM	Y		Y	N	N	21
B1641001	X4724004 4593 80069965	80069965	1.2 MG/KG	21.7545	4.44324	TAP1	UNPL_BIOP_SAM	Y		Y	N	Y	21
B1641001	X4724004 4593 80069965	80069965	1.2 MG/KG	5.3289	2.41384	TEK	UNPL_BIOP_SAM	Y		Y	N	Y	21
B1641001	X4724004 4593 80069965	80069965	1.2 MG/KG	12.0608		TSC22D3	UNPL_BIOP_SAM	Y		Y	N	N	21
B1641001	X4724004 4593 80069965	80069965	1.2 MG/KG	2.4339	1.28327	TSPAN13	UNPL_BIOP_SAM	Y		Y	N	Y	21
B1641001	X4724004 4593 80069965	80069965	1.2 MG/KG	55.2181		TXNRD1	UNPL_BIOP_SAM	Y		Y	N	N	21
B1641001	X4724004 4593 80069965	80069965	1.2 MG/KG	16.0491		ZAK	UNPL_BIOP_SAM	Y		Y	N	N	21
B1641001	X4724004 6954 80800063	80800063	1.2 MG/KG	9.8223	3.29606	ABCC3	CYCLE1/DAY1	Y	Y	Y	N	Y	-1
B1641001	X4724004 6954 80800063	80800063	1.2 MG/KG	250.647		ACSL3	CYCLE1/DAY1	Y	Y	Y	N	N	-1
B1641001	X4724004 6954 80800063	80800063	1.2 MG/KG	512.837		AHNAK	CYCLE1/DAY1	Y	Y	Y	N	N	-1
B1641001	X4724004 6954 80800063	80800063	1.2 MG/KG	0.4046	0.01	AKR1C3	CYCLE1/DAY1	Y	Y	Y	N	Y	-1
B1641001	X4724004 6954 80800063	80800063	1.2 MG/KG	141.116	7.14074	AKT3	CYCLE1/DAY1	Y	Y	Y	N	Y	-1
B1641001	X4724004 6954 80800063	80800063	1.2 MG/KG	30.2499	4.91886	AMOT	CYCLE1/DAY1	Y	Y	Y	N	Y	-1
B1641001	X4724004 6954 80800063	80800063	1.2 MG/KG	17.0788	4.09413	APOL3	CYCLE1/DAY1	Y	Y	Y	N	Y	-1
B1641001	X4724004 6954 80800063	80800063	1.2 MG/KG	0.0542	0.01	AREG	CYCLE1/DAY1	Y	Y	Y	N	Y	-1
B1641001	X4724004 6954 80800063	80800063	1.2 MG/KG	9.2699	3.21255	AXIN2	CYCLE1/DAY1	Y	Y	Y	N	Y	-1
B1641001	X4724004 6954 80800063	80800063	1.2 MG/KG	19.2839		BAD	CYCLE1/DAY1	Y	Y	Y	N	N	-1
B1641001	X4724004 6954 80800063	80800063	1.2 MG/KG	126.371	6.98152	BAMBI	CYCLE1/DAY1	Y	Y	Y	N	Y	-1
B1641001	X4724004 6954 80800063	80800063	1.2 MG/KG	1.1853	0.245252	CACNB2	CYCLE1/DAY1	Y	Y	Y	N	Y	-1
B1641001	X4724004 6954 80800063	80800063	1.2 MG/KG	100.533	6.65152	CCL4	CYCLE1/DAY1	Y	Y	Y	N	Y	-1
B1641001	X4724004 6954 80800063	80800063	1.2 MG/KG	7.4204	2.8915	CD3D	CYCLE1/DAY1	Y	Y	Y	N	Y	-1
B1641001	X4724004 6954 80800063	80800063	1.2 MG/KG	27.0007	4.75492	CD86	CYCLE1/DAY1	Y	Y	Y	N	Y	-1
B1641001	X4724004 6954 80800063	80800063	1.2 MG/KG	2.7202	1.44371	CD8A	CYCLE1/DAY1	Y	Y	Y	N	Y	-1
B1641001	X4724004 6954 80800063	80800063	1.2 MG/KG	0.1076	0.01	COL17A1	CYCLE1/DAY1	Y	Y	Y	N	Y	-1
B1641001	X4724004 6954 80800063	80800063	1.2 MG/KG	5.8643	2.55196	CREB3L1	CYCLE1/DAY1	Y	Y	Y	N	Y	-1
B1641001	X4724004 6954 80800063	80800063	1.2 MG/KG	13.926		CTNNBIP1	CYCLE1/DAY1	Y	Y	Y	N	N	-1
B1641001	X4724004 6954 80800063	80800063	1.2 MG/KG	41.6891	5.3816	CXCL10	CYCLE1/DAY1	Y	Y	Y	N	Y	-1
B1641001	X4724004 6954 80800063	80800063	1.2 MG/KG	21.5913	4.43238	CXCL2	CYCLE1/DAY1	Y	Y	Y	N	Y	-1
B1641001	X4724004 6954 80800063	80800063	1.2 MG/KG	0.3638	0.01	CXCL6	CYCLE1/DAY1	Y	Y	Y	N	Y	-1
B1641001	X4724004 6954 80800063	80800063	1.2 MG/KG	28.0342	4.80912	CXCL9	CYCLE1/DAY1	Y	Y	Y	N	Y	-1
B1641001	X4724004 6954 80800063	80800063	1.2 MG/KG	51.2029	5.67815	CXCR4	CYCLE1/DAY1	Y	Y	Y	N	Y	-1
B1641001	X4724004 6954 80800063	80800063	1.2 MG/KG	4.2412	2.08447	CXCR6	CYCLE1/DAY1	Y	Y	Y	N	Y	-1
B1641001	X4724004 6954 80800063	80800063	1.2 MG/KG	7.049	2.81742	DHCR24	CYCLE1/DAY1	Y	Y	Y	N	Y	-1
B1641001	X4724004 6954 80800063	80800063	1.2 MG/KG	5.9316	2.56842	DSC2	CYCLE1/DAY1	Y	Y	Y	N	Y	-1
B1641001	X4724004 6954 80800063	80800063	1.2 MG/KG	59.8481	5.90323	DUSP10	CYCLE1/DAY1	Y	Y	Y	N	Y	-1
B1641001	X4724004 6954 80800063	80800063	1.2 MG/KG	32.42	5.01881	EDA2R	CYCLE1/DAY1	Y	Y	Y	N	Y	-1
B1641001	X4724004 6954 80800063	80800063	1.2 MG/KG	0.6528	0.01	EGFR	CYCLE1/DAY1	Y	Y	Y	N	Y	-1
B1641001	X4724004 6954 80800063	80800063	1.2 MG/KG	24.452	4.61188	EN2	CYCLE1/DAY1	Y	Y	Y	N	Y	-1
B1641001	X4724004 6954 80800063	80800063	1.2 MG/KG	58.1866	5.86262	ERBB2	CYCLE1/DAY1	Y	Y	Y	N	Y	-1
B1641001	X4724004 6954 80800063	80800063	1.2 MG/KG	42.5082	5.40967	ETS2	CYCLE1/DAY1	Y	Y	Y	N	Y	-1
B1641001	X4724004 6954 80800063	80800063	1.2 MG/KG	142.752	7.15737	F2R	CYCLE1/DAY1	Y	Y	Y	N	Y	-1
B1641001	X4724004 6954 80800063	80800063	1.2 MG/KG	0.354		FGF11	CYCLE1/DAY1	Y	Y	Y	N	N	-1
B1641001	X4724004 6954 80800063	80800063	1.2 MG/KG	47.7101		FGFRL1	CYCLE1/DAY1	Y	Y	Y	N	N	-1
B1641001	X4724004 6954 80800063	80800063	1.2 MG/KG	9.7095	3.2794	FGL2	CYCLE1/DAY1	Y	Y	Y	N	Y	-1
B1641001	X4724004 6954 80800063	80800063	1.2 MG/KG	39.4849		FLOT2	CYCLE1/DAY1	Y	Y	Y	N	N	-1
B1641001	X4724004 6954 80800063	80800063	1.2 MG/KG	8.5193	3.09073	FLT3LG	CYCLE1/DAY1	Y	Y	Y	N	Y	-1
B1641001	X4724004 6954 80800063	80800063	1.2 MG/KG	18.0689	4.17544	GATA6	CYCLE1/DAY1	Y	Y	Y	N	Y	-1
B1641001	X4724004 6954 80800063	80800063	1.2 MG/KG	74.8382	6.2257	GBP1	CYCLE1/DAY1	Y	Y	Y	N	Y	-1
B1641001	X4724004 6954 80800063	80800063	1.2 MG/KG	25.0837	4.64868	GNLY	CYCLE1/DAY1	Y	Y	Y	N	Y	-1
B1641001	X4724004 6954 80800063	80800063	1.2 MG/KG	9.9535	3.3152	GZMA	CYCLE1/DAY1	Y	Y	Y	N	Y	-1
B1641001	X4724004 6954 80800063	80800063	1.2 MG/KG	57.21	5.8382	GZMB	CYCLE1/DAY1	Y	Y	Y	N	Y	-1
B1641001	X4724004 6954 80800063	80800063	1.2 MG/KG	3.3838	1.75864	GZMH	CYCLE1/DAY1	Y	Y	Y	N	Y	-1
B1641001	X4724004 6954 80800063	80800063	1.2 MG/KG	165.018		HLA-E	CYCLE1/DAY1	Y	Y	Y	N	N	-1
B1641001	X4724004 6954 80800063	80800063	1.2 MG/KG	14.3548	3.84346	HPGD	CYCLE1/DAY1	Y	Y	Y	N	Y	-1
B1641001	X4724004 6954 80800063	80800063	1.2 MG/KG	1.4998		HSPA1L	CYCLE1/DAY1	Y	Y	Y	N	N	-1
B1641001	X4724004 6954 80800063	80800063	1.2 MG/KG	20.8797	4.38403	HSPA4L	CYCLE1/DAY1	Y	Y	Y	N	Y	-1
B1641001	X4724004 6954 80800063	80800063	1.2 MG/KG	4.4595	2.15688	ID1	CYCLE1/DAY1	Y	Y	Y	N	Y	-1
B1641001	X4724004 6954 80800063	80800063	1.2 MG/KG	163.975	7.35733	IDO1	CYCLE1/DAY1	Y	Y	Y	N	Y	-1
B1641001	X4724004 6954 80800063	80800063	1.2 MG/KG	1.1477	0.198746	IL13RA2	CYCLE1/DAY1	Y	Y	Y	N	Y	-1
B1641001	X4724004 6954 80800063	80800063	1.2 MG/KG	52.9317	5.72606	IL2RG	CYCLE1/DAY1	Y	Y	Y	N	Y	-1
B1641001	X4724004 6954 80800063	80800063	1.2 MG/KG	67.9895		IRF3	CYCLE1/DAY1	Y	Y	Y	N	N	-1
B1641001	X4724004 6954 80800063	80800063	1.2 MG/KG	17.1489	4.10004	ITGA4	CYCLE1/DAY1	Y	Y	Y	N	Y	-1
B1641001	X4724004 6954 80800063	80800063	1.2 MG/KG	0.1034	0.01	ITGB6	CYCLE1/DAY1	Y	Y	Y	N	Y	-1
B1641001	X4724004 6954 80800063	80800063	1.2 MG/KG	67.2691		JMJD1C	CYCLE1/DAY1	Y	Y	Y	N	N	-1
B1641001	X4724004 6954 80800063	80800063	1.2 MG/KG	4.7307	2.24205	KITLG	CYCLE1/DAY1	Y	Y	Y	N	Y	-1
B1641001	X4724004 6954 80800063	80800063	1.2 MG/KG	0.1823	0.01	KRT19	CYCLE1/DAY1	Y	Y	Y	N	Y	-1
B1641001	X4724004 6954 80800063	80800063	1.2 MG/KG	0.1381	0.01	KRT7	CYCLE1/DAY1	Y	Y	Y	N	Y	-1
B1641001	X4724004 6954 80800063	80800063	1.2 MG/KG	151.227	7.24057	LAMA1	CYCLE1/DAY1	Y	Y	Y	N	Y	-1
B1641001	X4724004 6954 80800063	80800063	1.2 MG/KG	2.121	1.08474	LCN2	CYCLE1/DAY1	Y	Y	Y	N	Y	-1
B1641001	X4724004 6954 80800063	80800063	1.2 MG/KG	1.6952	0.761455	LRG1	CYCLE1/DAY1	Y	Y	Y	N	Y	-1
B1641001	X4724004 6954 80800063	80800063	1.2 MG/KG	136.018		LRP12	CYCLE1/DAY1	Y	Y	Y	N	N	-1
B1641001	X4724004 6954 80800063	80800063	1.2 MG/KG	0.0196	0.01	MAGEA1	CYCLE1/DAY1	Y	Y	Y	N	Y	-1
B1641001	X4724004 6954 80800063	80800063	1.2 MG/KG	0	0.01	MAGEB1	CYCLE1/DAY1	Y	Y	Y	N	Y	-1
B1641001	X4724004 6954 80800063	80800063	1.2 MG/KG	0		MAGEB3	CYCLE1/DAY1	Y	Y	Y	N	N	-1
B1641001	X4724004 6954 80800063	80800063	1.2 MG/KG	6.8935	2.78524	MGST1	CYCLE1/DAY1	Y	Y	Y	N	Y	-1
B1641001	X4724004 6954 80800063	80800063	1.2 MG/KG	37.9249		MKI67	CYCLE1/DAY1	Y	Y	Y	N	N	-1
B1641001	X4724004 6954 80800063	80800063	1.2 MG/KG	17.5937	4.13699	MT1X	CYCLE1/DAY1	Y	Y	Y	N	Y	-1
B1641001	X4724004 6954 80800063	80800063	1.2 MG/KG	3.1393	1.65044	MUC1	CYCLE1/DAY1	Y	Y	Y	N	Y	-1
B1641001	X4724004 6954 80800063	80800063	1.2 MG/KG	194.338	7.60242	NES	CYCLE1/DAY1	Y	Y	Y	N	Y	-1
B1641001	X4724004 6954 80800063	80800063	1.2 MG/KG	317.102	8.3088	NRP2	CYCLE1/DAY1	Y	Y	Y	N	Y	-1
B1641001	X4724004 6954 80800063	80800063	1.2 MG/KG	0.1631	0.01	OCLN	CYCLE1/DAY1	Y	Y	Y	N	Y	-1
B1641001	X4724004 6954 80800063	80800063	1.2 MG/KG	7.273	2.86255	ORM1	CYCLE1/DAY1	Y	Y	Y	N	Y	-1
B1641001	X4724004 6954 80800063	80800063	1.2 MG/KG	1.8237	0.866868	PCSK6	CYCLE1/DAY1	Y	Y	Y	N	Y	-1
B1641001	X4724004 6954 80800063	80800063	1.2 MG/KG	0.037	0.01	PGC	CYCLE1/DAY1	Y	Y	Y	N	Y	-1
B1641001	X4724004 6954 80800063	80800063	1.2 MG/KG	277.961		POLB	CYCLE1/DAY1	Y	Y	Y	N	N	-1
B1641001	X4724004 6954 80800063	80800063	1.2 MG/KG	13.4164	3.74593	PRF1	CYCLE1/DAY1	Y	Y	Y	N	Y	-1
B1641001	X4724004 6954 80800063	80800063	1.2 MG/KG	22.2373		PRKCA	CYCLE1/DAY1	Y	Y	Y	N	N	-1
B1641001	X4724004 6954 80800063	80800063	1.2 MG/KG	0	0.01	PRR15L	CYCLE1/DAY1	Y	Y	Y	N	Y	-1
B1641001	X4724004 6954 80800063	80800063	1.2 MG/KG	1.1182	0.161178	PTN	CYCLE1/DAY1	Y	Y	Y	N	Y	-1
B1641001	X4724004 6954 80800063	80800063	1.2 MG/KG	2.6892	1.42718	RAB27B	CYCLE1/DAY1	Y	Y	Y	N	Y	-1
B1641001	X4724004 6954 80800063	80800063	1.2 MG/KG	1.5728	0.653335	RASD1	CYCLE1/DAY1	Y	Y	Y	N	Y	-1
B1641001	X4724004 6954 80800063	80800063	1.2 MG/KG	5.6982	2.51051	RASGRF1	CYCLE1/DAY1	Y	Y	Y	N	Y	-1
B1641001	X4724004 6954 80800063	80800063	1.2 MG/KG	49.4223	5.62709	RGS2	CYCLE1/DAY1	Y	Y	Y	N	Y	-1
B1641001	X4724004 6954 80800063	80800063	1.2 MG/KG	38.808	5.27828	SETBP1	CYCLE1/DAY1	Y	Y	Y	N	Y	-1
B1641001	X4724004 6954 80800063	80800063	1.2 MG/KG	0.7649	0.01	SFN	CYCLE1/DAY1	Y	Y	Y	N	Y	-1
B1641001	X4724004 6954 80800063	80800063	1.2 MG/KG	41.1367	5.36235	SHC4	CYCLE1/DAY1	Y	Y	Y	N	Y	-1
B1641001	X4724004 6954 80800063	80800063	1.2 MG/KG	8.4698	3.08233	SLA	CYCLE1/DAY1	Y	Y	Y	N	Y	-1
B1641001	X4724004 6954 80800063	80800063	1.2 MG/KG	47.0169	5.55511	SLAMF7	CYCLE1/DAY1	Y	Y	Y	N	Y	-1
B1641001	X4724004 6954 80800063	80800063	1.2 MG/KG	1.7588	0.814591	SPINK1	CYCLE1/DAY1	Y	Y	Y	N	Y	-1
B1641001	X4724004 6954 80800063	80800063	1.2 MG/KG	81.9616		SPRY2	CYCLE1/DAY1	Y	Y	Y	N	N	-1
B1641001	X4724004 6954 80800063	80800063	1.2 MG/KG	44.8141	5.48588	TAP1	CYCLE1/DAY1	Y	Y	Y	N	Y	-1
B1641001	X4724004 6954 80800063	80800063	1.2 MG/KG	4.3116	2.10822	TEK	CYCLE1/DAY1	Y	Y	Y	N	Y	-1
B1641001	X4724004 6954 80800063	80800063	1.2 MG/KG	5.4347		TSC22D3	CYCLE1/DAY1	Y	Y	Y	N	N	-1
B1641001	X4724004 6954 80800063	80800063	1.2 MG/KG	3.8076	1.92888	TSPAN13	CYCLE1/DAY1	Y	Y	Y	N	Y	-1
B1641001	X4724004 6954 80800063	80800063	1.2 MG/KG	171.429		TXNRD1	CYCLE1/DAY1	Y	Y	Y	N	N	-1
B1641001	X4724004 6954 80800063	80800063	1.2 MG/KG	6.6429		ZAK	CYCLE1/DAY1	Y	Y	Y	N	N	-1
B1641001	X4724004 6990 80881225	80881225	1.2 MG/KG	168.545	7.39699	ABCC3	CYCLE1/DAY1	Y	Y	N	Y	Y	1
B1641001	X4724004 6990 80881225	80881225	1.2 MG/KG	70.1274		ACSL3	CYCLE1/DAY1	Y	Y	N	Y	N	1
B1641001	X4724004 6990 80881225	80881225	1.2 MG/KG	396.118		AHNAK	CYCLE1/DAY1	Y	Y	N	Y	N	1
B1641001	X4724004 6990 80881225	80881225	1.2 MG/KG	29.7281	4.89376	AKR1C3	CYCLE1/DAY1	Y	Y	N	Y	Y	1
B1641001	X4724004 6990 80881225	80881225	1.2 MG/KG	48.8102	5.60911	AKT3	CYCLE1/DAY1	Y	Y	N	Y	Y	1
B1641001	X4724004 6990 80881225	80881225	1.2 MG/KG	2.5266	1.3372	AMOT	CYCLE1/DAY1	Y	Y	N	Y	Y	1
B1641001	X4724004 6990 80881225	80881225	1.2 MG/KG	52.6408	5.71811	APOL3	CYCLE1/DAY1	Y	Y	N	Y	Y	1
B1641001	X4724004 6990 80881225	80881225	1.2 MG/KG	0.7431	0.01	AREG	CYCLE1/DAY1	Y	Y	N	Y	Y	1
B1641001	X4724004 6990 80881225	80881225	1.2 MG/KG	11.7821	3.55852	AXIN2	CYCLE1/DAY1	Y	Y	N	Y	Y	1
B1641001	X4724004 6990 80881225	80881225	1.2 MG/KG	33.4451		BAD	CYCLE1/DAY1	Y	Y	N	Y	N	1
B1641001	X4724004 6990 80881225	80881225	1.2 MG/KG	15.178	3.92391	BAMBI	CYCLE1/DAY1	Y	Y	N	Y	Y	1
B1641001	X4724004 6990 80881225	80881225	1.2 MG/KG	7.806	2.96458	CACNB2	CYCLE1/DAY1	Y	Y	N	Y	Y	1
B1641001	X4724004 6990 80881225	80881225	1.2 MG/KG	20.1517	4.33283	CCL4	CYCLE1/DAY1	Y	Y	N	Y	Y	1
B1641001	X4724004 6990 80881225	80881225	1.2 MG/KG	28.3469	4.82512	CD3D	CYCLE1/DAY1	Y	Y	N	Y	Y	1
B1641001	X4724004 6990 80881225	80881225	1.2 MG/KG	35.5284	5.1509	CD86	CYCLE1/DAY1	Y	Y	N	Y	Y	1
B1641001	X4724004 6990 80881225	80881225	1.2 MG/KG	7.792	2.96199	CD8A	CYCLE1/DAY1	Y	Y	N	Y	Y	1
B1641001	X4724004 6990 80881225	80881225	1.2 MG/KG	7.0603	2.81973	COL17A1	CYCLE1/DAY1	Y	Y	N	Y	Y	1
B1641001	X4724004 6990 80881225	80881225	1.2 MG/KG	167.503	7.38805	CREB3L1	CYCLE1/DAY1	Y	Y	N	Y	Y	1
B1641001	X4724004 6990 80881225	80881225	1.2 MG/KG	19.6238		CTNNBIP1	CYCLE1/DAY1	Y	Y	N	Y	N	1
B1641001	X4724004 6990 80881225	80881225	1.2 MG/KG	50.771	5.66593	CXCL10	CYCLE1/DAY1	Y	Y	N	Y	Y	1
B1641001	X4724004 6990 80881225	80881225	1.2 MG/KG	44.5757	5.47819	CXCL2	CYCLE1/DAY1	Y	Y	N	Y	Y	1
B1641001	X4724004 6990 80881225	80881225	1.2 MG/KG	1.6943	0.760689	CXCL6	CYCLE1/DAY1	Y	Y	N	Y	Y	1
B1641001	X4724004 6990 80881225	80881225	1.2 MG/KG	90.5471	6.5006	CXCL9	CYCLE1/DAY1	Y	Y	N	Y	Y	1
B1641001	X4724004 6990 80881225	80881225	1.2 MG/KG	110.091	6.78255	CXCR4	CYCLE1/DAY1	Y	Y	N	Y	Y	1
B1641001	X4724004 6990 80881225	80881225	1.2 MG/KG	4.8487	2.2776	CXCR6	CYCLE1/DAY1	Y	Y	N	Y	Y	1
B1641001	X4724004 6990 80881225	80881225	1.2 MG/KG	210.144	7.71524	DHCR24	CYCLE1/DAY1	Y	Y	N	Y	Y	1
B1641001	X4724004 6990 80881225	80881225	1.2 MG/KG	30.2006	4.91651	DSC2	CYCLE1/DAY1	Y	Y	N	Y	Y	1
B1641001	X4724004 6990 80881225	80881225	1.2 MG/KG	22.2038	4.47273	DUSP10	CYCLE1/DAY1	Y	Y	N	Y	Y	1
B1641001	X4724004 6990 80881225	80881225	1.2 MG/KG	8.5554	3.09684	EDA2R	CYCLE1/DAY1	Y	Y	N	Y	Y	1
B1641001	X4724004 6990 80881225	80881225	1.2 MG/KG	68.1505	6.09065	EGFR	CYCLE1/DAY1	Y	Y	N	Y	Y	1
B1641001	X4724004 6990 80881225	80881225	1.2 MG/KG	0.4064	0.01	EN2	CYCLE1/DAY1	Y	Y	N	Y	Y	1
B1641001	X4724004 6990 80881225	80881225	1.2 MG/KG	140.956	7.1391	ERBB2	CYCLE1/DAY1	Y	Y	N	Y	Y	1
B1641001	X4724004 6990 80881225	80881225	1.2 MG/KG	28.714	4.84368	ETS2	CYCLE1/DAY1	Y	Y	N	Y	Y	1
B1641001	X4724004 6990 80881225	80881225	1.2 MG/KG	30.8387	4.94667	F2R	CYCLE1/DAY1	Y	Y	N	Y	Y	1
B1641001	X4724004 6990 80881225	80881225	1.2 MG/KG	1.5545		FGF11	CYCLE1/DAY1	Y	Y	N	Y	N	1
B1641001	X4724004 6990 80881225	80881225	1.2 MG/KG	127.066		FGFRL1	CYCLE1/DAY1	Y	Y	N	Y	N	1
B1641001	X4724004 6990 80881225	80881225	1.2 MG/KG	16.5847	4.05178	FGL2	CYCLE1/DAY1	Y	Y	N	Y	Y	1
B1641001	X4724004 6990 80881225	80881225	1.2 MG/KG	58.293		FLOT2	CYCLE1/DAY1	Y	Y	N	Y	N	1
B1641001	X4724004 6990 80881225	80881225	1.2 MG/KG	19.9402	4.31761	FLT3LG	CYCLE1/DAY1	Y	Y	N	Y	Y	1
B1641001	X4724004 6990 80881225	80881225	1.2 MG/KG	5.8615	2.55127	GATA6	CYCLE1/DAY1	Y	Y	N	Y	Y	1
B1641001	X4724004 6990 80881225	80881225	1.2 MG/KG	34.334	5.10157	GBP1	CYCLE1/DAY1	Y	Y	N	Y	Y	1
B1641001	X4724004 6990 80881225	80881225	1.2 MG/KG	4.9688	2.3129	GNLY	CYCLE1/DAY1	Y	Y	N	Y	Y	1
B1641001	X4724004 6990 80881225	80881225	1.2 MG/KG	21.2757	4.41113	GZMA	CYCLE1/DAY1	Y	Y	N	Y	Y	1
B1641001	X4724004 6990 80881225	80881225	1.2 MG/KG	1.9469	0.961179	GZMB	CYCLE1/DAY1	Y	Y	N	Y	Y	1
B1641001	X4724004 6990 80881225	80881225	1.2 MG/KG	2.1053	1.07403	GZMH	CYCLE1/DAY1	Y	Y	N	Y	Y	1
B1641001	X4724004 6990 80881225	80881225	1.2 MG/KG	48.9176		HLA-E	CYCLE1/DAY1	Y	Y	N	Y	N	1
B1641001	X4724004 6990 80881225	80881225	1.2 MG/KG	31.2012	4.96353	HPGD	CYCLE1/DAY1	Y	Y	N	Y	Y	1
B1641001	X4724004 6990 80881225	80881225	1.2 MG/KG	0.67		HSPA1L	CYCLE1/DAY1	Y	Y	N	Y	N	1
B1641001	X4724004 6990 80881225	80881225	1.2 MG/KG	3.3411	1.74032	HSPA4L	CYCLE1/DAY1	Y	Y	N	Y	Y	1
B1641001	X4724004 6990 80881225	80881225	1.2 MG/KG	42.6515	5.41452	ID1	CYCLE1/DAY1	Y	Y	N	Y	Y	1
B1641001	X4724004 6990 80881225	80881225	1.2 MG/KG	15.9594	3.99633	IDO1	CYCLE1/DAY1	Y	Y	N	Y	Y	1
B1641001	X4724004 6990 80881225	80881225	1.2 MG/KG	0.8747	0.01	IL13RA2	CYCLE1/DAY1	Y	Y	N	Y	Y	1
B1641001	X4724004 6990 80881225	80881225	1.2 MG/KG	104.832	6.71193	IL2RG	CYCLE1/DAY1	Y	Y	N	Y	Y	1
B1641001	X4724004 6990 80881225	80881225	1.2 MG/KG	86.272		IRF3	CYCLE1/DAY1	Y	Y	N	Y	N	1
B1641001	X4724004 6990 80881225	80881225	1.2 MG/KG	55.0616	5.78297	ITGA4	CYCLE1/DAY1	Y	Y	N	Y	Y	1
B1641001	X4724004 6990 80881225	80881225	1.2 MG/KG	22.1859	4.47157	ITGB6	CYCLE1/DAY1	Y	Y	N	Y	Y	1
B1641001	X4724004 6990 80881225	80881225	1.2 MG/KG	200.578		JMJD1C	CYCLE1/DAY1	Y	Y	N	Y	N	1
B1641001	X4724004 6990 80881225	80881225	1.2 MG/KG	35.2483	5.13948	KITLG	CYCLE1/DAY1	Y	Y	N	Y	Y	1
B1641001	X4724004 6990 80881225	80881225	1.2 MG/KG	54.7205	5.77401	KRT19	CYCLE1/DAY1	Y	Y	N	Y	Y	1
B1641001	X4724004 6990 80881225	80881225	1.2 MG/KG	88.2402	6.46336	KRT7	CYCLE1/DAY1	Y	Y	N	Y	Y	1
B1641001	X4724004 6990 80881225	80881225	1.2 MG/KG	3.7734	1.91587	LAMA1	CYCLE1/DAY1	Y	Y	N	Y	Y	1
B1641001	X4724004 6990 80881225	80881225	1.2 MG/KG	12.4348	3.63631	LCN2	CYCLE1/DAY1	Y	Y	N	Y	Y	1
B1641001	X4724004 6990 80881225	80881225	1.2 MG/KG	38.8759	5.2808	LRG1	CYCLE1/DAY1	Y	Y	N	Y	Y	1
B1641001	X4724004 6990 80881225	80881225	1.2 MG/KG	18.7479		LRP12	CYCLE1/DAY1	Y	Y	N	Y	N	1
B1641001	X4724004 6990 80881225	80881225	1.2 MG/KG	0.4486	0.01	MAGEA1	CYCLE1/DAY1	Y	Y	N	Y	Y	1
B1641001	X4724004 6990 80881225	80881225	1.2 MG/KG	0	0.01	MAGEB1	CYCLE1/DAY1	Y	Y	N	Y	Y	1
B1641001	X4724004 6990 80881225	80881225	1.2 MG/KG	0		MAGEB3	CYCLE1/DAY1	Y	Y	N	Y	N	1
B1641001	X4724004 6990 80881225	80881225	1.2 MG/KG	138.406	7.11277	MGST1	CYCLE1/DAY1	Y	Y	N	Y	Y	1
B1641001	X4724004 6990 80881225	80881225	1.2 MG/KG	31.5223		MKI67	CYCLE1/DAY1	Y	Y	N	Y	N	1
B1641001	X4724004 6990 80881225	80881225	1.2 MG/KG	61.1009	5.93312	MT1X	CYCLE1/DAY1	Y	Y	N	Y	Y	1
B1641001	X4724004 6990 80881225	80881225	1.2 MG/KG	224.465	7.81035	MUC1	CYCLE1/DAY1	Y	Y	N	Y	Y	1
B1641001	X4724004 6990 80881225	80881225	1.2 MG/KG	35.8247	5.16288	NES	CYCLE1/DAY1	Y	Y	N	Y	Y	1
B1641001	X4724004 6990 80881225	80881225	1.2 MG/KG	131.065	7.03414	NRP2	CYCLE1/DAY1	Y	Y	N	Y	Y	1
B1641001	X4724004 6990 80881225	80881225	1.2 MG/KG	9.8213	3.29591	OCLN	CYCLE1/DAY1	Y	Y	N	Y	Y	1
B1641001	X4724004 6990 80881225	80881225	1.2 MG/KG	1505.99	10.5565	ORM1	CYCLE1/DAY1	Y	Y	N	Y	Y	1
B1641001	X4724004 6990 80881225	80881225	1.2 MG/KG	18.5657	4.21457	PCSK6	CYCLE1/DAY1	Y	Y	N	Y	Y	1
B1641001	X4724004 6990 80881225	80881225	1.2 MG/KG	372.634	8.54162	PGC	CYCLE1/DAY1	Y	Y	N	Y	Y	1
B1641001	X4724004 6990 80881225	80881225	1.2 MG/KG	74.8317		POLB	CYCLE1/DAY1	Y	Y	N	Y	N	1
B1641001	X4724004 6990 80881225	80881225	1.2 MG/KG	7.1397	2.83586	PRF1	CYCLE1/DAY1	Y	Y	N	Y	Y	1
B1641001	X4724004 6990 80881225	80881225	1.2 MG/KG	28.1189		PRKCA	CYCLE1/DAY1	Y	Y	N	Y	N	1
B1641001	X4724004 6990 80881225	80881225	1.2 MG/KG	4.8041	2.26427	PRR15L	CYCLE1/DAY1	Y	Y	N	Y	Y	1
B1641001	X4724004 6990 80881225	80881225	1.2 MG/KG	4.2614	2.09133	PTN	CYCLE1/DAY1	Y	Y	N	Y	Y	1
B1641001	X4724004 6990 80881225	80881225	1.2 MG/KG	21.5834	4.43185	RAB27B	CYCLE1/DAY1	Y	Y	N	Y	Y	1
B1641001	X4724004 6990 80881225	80881225	1.2 MG/KG	21.5188	4.42753	RASD1	CYCLE1/DAY1	Y	Y	N	Y	Y	1
B1641001	X4724004 6990 80881225	80881225	1.2 MG/KG	1.1476	0.19862	RASGRF1	CYCLE1/DAY1	Y	Y	N	Y	Y	1
B1641001	X4724004 6990 80881225	80881225	1.2 MG/KG	52.0915	5.70298	RGS2	CYCLE1/DAY1	Y	Y	N	Y	Y	1
B1641001	X4724004 6990 80881225	80881225	1.2 MG/KG	68.0762	6.08908	SETBP1	CYCLE1/DAY1	Y	Y	N	Y	Y	1
B1641001	X4724004 6990 80881225	80881225	1.2 MG/KG	21.7254	4.44131	SFN	CYCLE1/DAY1	Y	Y	N	Y	Y	1
B1641001	X4724004 6990 80881225	80881225	1.2 MG/KG	1.703	0.768078	SHC4	CYCLE1/DAY1	Y	Y	N	Y	Y	1
B1641001	X4724004 6990 80881225	80881225	1.2 MG/KG	10.0751	3.33272	SLA	CYCLE1/DAY1	Y	Y	N	Y	Y	1
B1641001	X4724004 6990 80881225	80881225	1.2 MG/KG	13.5737	3.76274	SLAMF7	CYCLE1/DAY1	Y	Y	N	Y	Y	1
B1641001	X4724004 6990 80881225	80881225	1.2 MG/KG	22.2861	4.47807	SPINK1	CYCLE1/DAY1	Y	Y	N	Y	Y	1
B1641001	X4724004 6990 80881225	80881225	1.2 MG/KG	25.8095		SPRY2	CYCLE1/DAY1	Y	Y	N	Y	N	1
B1641001	X4724004 6990 80881225	80881225	1.2 MG/KG	8.6876	3.11896	TAP1	CYCLE1/DAY1	Y	Y	N	Y	Y	1
B1641001	X4724004 6990 80881225	80881225	1.2 MG/KG	48.1969	5.59087	TEK	CYCLE1/DAY1	Y	Y	N	Y	Y	1
B1641001	X4724004 6990 80881225	80881225	1.2 MG/KG	7.9728		TSC22D3	CYCLE1/DAY1	Y	Y	N	Y	N	1
B1641001	X4724004 6990 80881225	80881225	1.2 MG/KG	132.793	7.05303	TSPAN13	CYCLE1/DAY1	Y	Y	N	Y	Y	1
B1641001	X4724004 6990 80881225	80881225	1.2 MG/KG	31.5619		TXNRD1	CYCLE1/DAY1	Y	Y	N	Y	N	1
B1641001	X4724004 6990 80881225	80881225	1.2 MG/KG	22.3716		ZAK	CYCLE1/DAY1	Y	Y	N	Y	N	1
B1641001	X4724004 6990 80888993	80888993	0.24 MG/KG	572.679	9.16158	ABCC3	CYCLE1/DAY1	Y	Y	N	Y	Y	2
B1641001	X4724004 6990 80888993	80888993	0.24 MG/KG	42.074		ACSL3	CYCLE1/DAY1	Y	Y	N	Y	N	2
B1641001	X4724004 6990 80888993	80888993	0.24 MG/KG	455.305		AHNAK	CYCLE1/DAY1	Y	Y	N	Y	N	2
B1641001	X4724004 6990 80888993	80888993	0.24 MG/KG	2.4163	1.2728	AKR1C3	CYCLE1/DAY1	Y	Y	N	Y	Y	2
B1641001	X4724004 6990 80888993	80888993	0.24 MG/KG	45.239	5.4995	AKT3	CYCLE1/DAY1	Y	Y	N	Y	Y	2
B1641001	X4724004 6990 80888993	80888993	0.24 MG/KG	1.2719	0.346985	AMOT	CYCLE1/DAY1	Y	Y	N	Y	Y	2
B1641001	X4724004 6990 80888993	80888993	0.24 MG/KG	140.74	7.13689	APOL3	CYCLE1/DAY1	Y	Y	N	Y	Y	2
B1641001	X4724004 6990 80888993	80888993	0.24 MG/KG	182.34	7.51049	AREG	CYCLE1/DAY1	Y	Y	N	Y	Y	2
B1641001	X4724004 6990 80888993	80888993	0.24 MG/KG	11.214	3.48723	AXIN2	CYCLE1/DAY1	Y	Y	N	Y	Y	2
B1641001	X4724004 6990 80888993	80888993	0.24 MG/KG	26.5224		BAD	CYCLE1/DAY1	Y	Y	N	Y	N	2
B1641001	X4724004 6990 80888993	80888993	0.24 MG/KG	4.4164	2.14287	BAMBI	CYCLE1/DAY1	Y	Y	N	Y	Y	2
B1641001	X4724004 6990 80888993	80888993	0.24 MG/KG	0.8563	0.01	CACNB2	CYCLE1/DAY1	Y	Y	N	Y	Y	2
B1641001	X4724004 6990 80888993	80888993	0.24 MG/KG	109.635	6.77656	CCL4	CYCLE1/DAY1	Y	Y	N	Y	Y	2
B1641001	X4724004 6990 80888993	80888993	0.24 MG/KG	297.638	8.21742	CD3D	CYCLE1/DAY1	Y	Y	N	Y	Y	2
B1641001	X4724004 6990 80888993	80888993	0.24 MG/KG	54.4889	5.76789	CD86	CYCLE1/DAY1	Y	Y	N	Y	Y	2
B1641001	X4724004 6990 80888993	80888993	0.24 MG/KG	45.0575	5.4937	CD8A	CYCLE1/DAY1	Y	Y	N	Y	Y	2
B1641001	X4724004 6990 80888993	80888993	0.24 MG/KG	2.0731	1.05179	COL17A1	CYCLE1/DAY1	Y	Y	N	Y	Y	2
B1641001	X4724004 6990 80888993	80888993	0.24 MG/KG	1.5128	0.597221	CREB3L1	CYCLE1/DAY1	Y	Y	N	Y	Y	2
B1641001	X4724004 6990 80888993	80888993	0.24 MG/KG	19.4156		CTNNBIP1	CYCLE1/DAY1	Y	Y	N	Y	N	2
B1641001	X4724004 6990 80888993	80888993	0.24 MG/KG	42.7975	5.41945	CXCL10	CYCLE1/DAY1	Y	Y	N	Y	Y	2
B1641001	X4724004 6990 80888993	80888993	0.24 MG/KG	72.4201	6.17832	CXCL2	CYCLE1/DAY1	Y	Y	N	Y	Y	2
B1641001	X4724004 6990 80888993	80888993	0.24 MG/KG	0.1009	0.01	CXCL6	CYCLE1/DAY1	Y	Y	N	Y	Y	2
B1641001	X4724004 6990 80888993	80888993	0.24 MG/KG	114.473	6.83886	CXCL9	CYCLE1/DAY1	Y	Y	N	Y	Y	2
B1641001	X4724004 6990 80888993	80888993	0.24 MG/KG	1231.62	10.2663	CXCR4	CYCLE1/DAY1	Y	Y	N	Y	Y	2
B1641001	X4724004 6990 80888993	80888993	0.24 MG/KG	40.0502	5.32374	CXCR6	CYCLE1/DAY1	Y	Y	N	Y	Y	2
B1641001	X4724004 6990 80888993	80888993	0.24 MG/KG	99.4814	6.63635	DHCR24	CYCLE1/DAY1	Y	Y	N	Y	Y	2
B1641001	X4724004 6990 80888993	80888993	0.24 MG/KG	44.6931	5.48198	DSC2	CYCLE1/DAY1	Y	Y	N	Y	Y	2
B1641001	X4724004 6990 80888993	80888993	0.24 MG/KG	47.1082	5.55791	DUSP10	CYCLE1/DAY1	Y	Y	N	Y	Y	2
B1641001	X4724004 6990 80888993	80888993	0.24 MG/KG	1.889	0.917623	EDA2R	CYCLE1/DAY1	Y	Y	N	Y	Y	2
B1641001	X4724004 6990 80888993	80888993	0.24 MG/KG	97.5447	6.60799	EGFR	CYCLE1/DAY1	Y	Y	N	Y	Y	2
B1641001	X4724004 6990 80888993	80888993	0.24 MG/KG	2.4645	1.30129	EN2	CYCLE1/DAY1	Y	Y	N	Y	Y	2
B1641001	X4724004 6990 80888993	80888993	0.24 MG/KG	260.322	8.02416	ERBB2	CYCLE1/DAY1	Y	Y	N	Y	Y	2
B1641001	X4724004 6990 80888993	80888993	0.24 MG/KG	41.5609	5.37715	ETS2	CYCLE1/DAY1	Y	Y	N	Y	Y	2
B1641001	X4724004 6990 80888993	80888993	0.24 MG/KG	21.7626	4.44378	F2R	CYCLE1/DAY1	Y	Y	N	Y	Y	2
B1641001	X4724004 6990 80888993	80888993	0.24 MG/KG	2.566		FGF11	CYCLE1/DAY1	Y	Y	N	Y	N	2
B1641001	X4724004 6990 80888993	80888993	0.24 MG/KG	46.7132		FGFRL1	CYCLE1/DAY1	Y	Y	N	Y	N	2
B1641001	X4724004 6990 80888993	80888993	0.24 MG/KG	62.2809	5.96072	FGL2	CYCLE1/DAY1	Y	Y	N	Y	Y	2
B1641001	X4724004 6990 80888993	80888993	0.24 MG/KG	128.758		FLOT2	CYCLE1/DAY1	Y	Y	N	Y	N	2
B1641001	X4724004 6990 80888993	80888993	0.24 MG/KG	48.3494	5.59543	FLT3LG	CYCLE1/DAY1	Y	Y	N	Y	Y	2
B1641001	X4724004 6990 80888993	80888993	0.24 MG/KG	12.7364	3.67089	GATA6	CYCLE1/DAY1	Y	Y	N	Y	Y	2
B1641001	X4724004 6990 80888993	80888993	0.24 MG/KG	173.537	7.4391	GBP1	CYCLE1/DAY1	Y	Y	N	Y	Y	2
B1641001	X4724004 6990 80888993	80888993	0.24 MG/KG	15.959	3.9963	GNLY	CYCLE1/DAY1	Y	Y	N	Y	Y	2
B1641001	X4724004 6990 80888993	80888993	0.24 MG/KG	55.0008	5.78138	GZMA	CYCLE1/DAY1	Y	Y	N	Y	Y	2
B1641001	X4724004 6990 80888993	80888993	0.24 MG/KG	45.088	5.49467	GZMB	CYCLE1/DAY1	Y	Y	N	Y	Y	2
B1641001	X4724004 6990 80888993	80888993	0.24 MG/KG	14.7346	3.88114	GZMH	CYCLE1/DAY1	Y	Y	N	Y	Y	2
B1641001	X4724004 6990 80888993	80888993	0.24 MG/KG	144.349		HLA-E	CYCLE1/DAY1	Y	Y	N	Y	N	2
B1641001	X4724004 6990 80888993	80888993	0.24 MG/KG	14.3455	3.84253	HPGD	CYCLE1/DAY1	Y	Y	N	Y	Y	2
B1641001	X4724004 6990 80888993	80888993	0.24 MG/KG	1.2984		HSPA1L	CYCLE1/DAY1	Y	Y	N	Y	N	2
B1641001	X4724004 6990 80888993	80888993	0.24 MG/KG	4.5177	2.17559	HSPA4L	CYCLE1/DAY1	Y	Y	N	Y	Y	2
B1641001	X4724004 6990 80888993	80888993	0.24 MG/KG	8.9572	3.16305	ID1	CYCLE1/DAY1	Y	Y	N	Y	Y	2
B1641001	X4724004 6990 80888993	80888993	0.24 MG/KG	73.7028	6.20365	IDO1	CYCLE1/DAY1	Y	Y	N	Y	Y	2
B1641001	X4724004 6990 80888993	80888993	0.24 MG/KG	0.0914	0.01	IL13RA2	CYCLE1/DAY1	Y	Y	N	Y	Y	2
B1641001	X4724004 6990 80888993	80888993	0.24 MG/KG	637.959	9.31732	IL2RG	CYCLE1/DAY1	Y	Y	N	Y	Y	2
B1641001	X4724004 6990 80888993	80888993	0.24 MG/KG	237.394		IRF3	CYCLE1/DAY1	Y	Y	N	Y	N	2
B1641001	X4724004 6990 80888993	80888993	0.24 MG/KG	223.243	7.80247	ITGA4	CYCLE1/DAY1	Y	Y	N	Y	Y	2
B1641001	X4724004 6990 80888993	80888993	0.24 MG/KG	11.586	3.53431	ITGB6	CYCLE1/DAY1	Y	Y	N	Y	Y	2
B1641001	X4724004 6990 80888993	80888993	0.24 MG/KG	209.212		JMJD1C	CYCLE1/DAY1	Y	Y	N	Y	N	2
B1641001	X4724004 6990 80888993	80888993	0.24 MG/KG	37.3534	5.22317	KITLG	CYCLE1/DAY1	Y	Y	N	Y	Y	2
B1641001	X4724004 6990 80888993	80888993	0.24 MG/KG	261.016	8.02799	KRT19	CYCLE1/DAY1	Y	Y	N	Y	Y	2
B1641001	X4724004 6990 80888993	80888993	0.24 MG/KG	78.4984	6.29459	KRT7	CYCLE1/DAY1	Y	Y	N	Y	Y	2
B1641001	X4724004 6990 80888993	80888993	0.24 MG/KG	0.5892	0.01	LAMA1	CYCLE1/DAY1	Y	Y	N	Y	Y	2
B1641001	X4724004 6990 80888993	80888993	0.24 MG/KG	80.6149	6.33297	LCN2	CYCLE1/DAY1	Y	Y	N	Y	Y	2
B1641001	X4724004 6990 80888993	80888993	0.24 MG/KG	13.2083	3.72337	LRG1	CYCLE1/DAY1	Y	Y	N	Y	Y	2
B1641001	X4724004 6990 80888993	80888993	0.24 MG/KG	15.4068		LRP12	CYCLE1/DAY1	Y	Y	N	Y	N	2
B1641001	X4724004 6990 80888993	80888993	0.24 MG/KG	0	0.01	MAGEA1	CYCLE1/DAY1	Y	Y	N	Y	Y	2
B1641001	X4724004 6990 80888993	80888993	0.24 MG/KG	0	0.01	MAGEB1	CYCLE1/DAY1	Y	Y	N	Y	Y	2
B1641001	X4724004 6990 80888993	80888993	0.24 MG/KG	0		MAGEB3	CYCLE1/DAY1	Y	Y	N	Y	N	2
B1641001	X4724004 6990 80888993	80888993	0.24 MG/KG	62.4848	5.96543	MGST1	CYCLE1/DAY1	Y	Y	N	Y	Y	2
B1641001	X4724004 6990 80888993	80888993	0.24 MG/KG	106.813		MKI67	CYCLE1/DAY1	Y	Y	N	Y	N	2
B1641001	X4724004 6990 80888993	80888993	0.24 MG/KG	7.4556	2.89832	MT1X	CYCLE1/DAY1	Y	Y	N	Y	Y	2
B1641001	X4724004 6990 80888993	80888993	0.24 MG/KG	194.982	7.6072	MUC1	CYCLE1/DAY1	Y	Y	N	Y	Y	2
B1641001	X4724004 6990 80888993	80888993	0.24 MG/KG	105.797	6.72516	NES	CYCLE1/DAY1	Y	Y	N	Y	Y	2
B1641001	X4724004 6990 80888993	80888993	0.24 MG/KG	45.0531	5.49355	NRP2	CYCLE1/DAY1	Y	Y	N	Y	Y	2
B1641001	X4724004 6990 80888993	80888993	0.24 MG/KG	24.0288	4.58669	OCLN	CYCLE1/DAY1	Y	Y	N	Y	Y	2
B1641001	X4724004 6990 80888993	80888993	0.24 MG/KG	30.715	4.94087	ORM1	CYCLE1/DAY1	Y	Y	N	Y	Y	2
B1641001	X4724004 6990 80888993	80888993	0.24 MG/KG	10.1522	3.34372	PCSK6	CYCLE1/DAY1	Y	Y	N	Y	Y	2
B1641001	X4724004 6990 80888993	80888993	0.24 MG/KG	0.4615	0.01	PGC	CYCLE1/DAY1	Y	Y	N	Y	Y	2
B1641001	X4724004 6990 80888993	80888993	0.24 MG/KG	111.345		POLB	CYCLE1/DAY1	Y	Y	N	Y	N	2
B1641001	X4724004 6990 80888993	80888993	0.24 MG/KG	53.2256	5.73405	PRF1	CYCLE1/DAY1	Y	Y	N	Y	Y	2
B1641001	X4724004 6990 80888993	80888993	0.24 MG/KG	35.9316		PRKCA	CYCLE1/DAY1	Y	Y	N	Y	N	2
B1641001	X4724004 6990 80888993	80888993	0.24 MG/KG	5.4848	2.45544	PRR15L	CYCLE1/DAY1	Y	Y	N	Y	Y	2
B1641001	X4724004 6990 80888993	80888993	0.24 MG/KG	0.7698	0.01	PTN	CYCLE1/DAY1	Y	Y	N	Y	Y	2
B1641001	X4724004 6990 80888993	80888993	0.24 MG/KG	17.8499	4.15784	RAB27B	CYCLE1/DAY1	Y	Y	N	Y	Y	2
B1641001	X4724004 6990 80888993	80888993	0.24 MG/KG	6.1746	2.62635	RASD1	CYCLE1/DAY1	Y	Y	N	Y	Y	2
B1641001	X4724004 6990 80888993	80888993	0.24 MG/KG	7.9921	2.99857	RASGRF1	CYCLE1/DAY1	Y	Y	N	Y	Y	2
B1641001	X4724004 6990 80888993	80888993	0.24 MG/KG	404.212	8.65897	RGS2	CYCLE1/DAY1	Y	Y	N	Y	Y	2
B1641001	X4724004 6990 80888993	80888993	0.24 MG/KG	65.6942	6.03769	SETBP1	CYCLE1/DAY1	Y	Y	N	Y	Y	2
B1641001	X4724004 6990 80888993	80888993	0.24 MG/KG	37.6667	5.23522	SFN	CYCLE1/DAY1	Y	Y	N	Y	Y	2
B1641001	X4724004 6990 80888993	80888993	0.24 MG/KG	0.2411	0.01	SHC4	CYCLE1/DAY1	Y	Y	N	Y	Y	2
B1641001	X4724004 6990 80888993	80888993	0.24 MG/KG	70.9182	6.14808	SLA	CYCLE1/DAY1	Y	Y	N	Y	Y	2
B1641001	X4724004 6990 80888993	80888993	0.24 MG/KG	109.876	6.77973	SLAMF7	CYCLE1/DAY1	Y	Y	N	Y	Y	2
B1641001	X4724004 6990 80888993	80888993	0.24 MG/KG	0	0.01	SPINK1	CYCLE1/DAY1	Y	Y	N	Y	Y	2
B1641001	X4724004 6990 80888993	80888993	0.24 MG/KG	24.8827		SPRY2	CYCLE1/DAY1	Y	Y	N	Y	N	2
B1641001	X4724004 6990 80888993	80888993	0.24 MG/KG	27.0787	4.75909	TAP1	CYCLE1/DAY1	Y	Y	N	Y	Y	2
B1641001	X4724004 6990 80888993	80888993	0.24 MG/KG	21.2028	4.40618	TEK	CYCLE1/DAY1	Y	Y	N	Y	Y	2
B1641001	X4724004 6990 80888993	80888993	0.24 MG/KG	32.1978		TSC22D3	CYCLE1/DAY1	Y	Y	N	Y	N	2
B1641001	X4724004 6990 80888993	80888993	0.24 MG/KG	71.5713	6.16131	TSPAN13	CYCLE1/DAY1	Y	Y	N	Y	Y	2
B1641001	X4724004 6990 80888993	80888993	0.24 MG/KG	87.286		TXNRD1	CYCLE1/DAY1	Y	Y	N	Y	N	2
B1641001	X4724004 6990 80888993	80888993	0.24 MG/KG	9.8675		ZAK	CYCLE1/DAY1	Y	Y	N	Y	N	2
B1641001	X4724004 6990 80889833	80889833	0.24 MG/KG	24.1294	4.59272	ABCC3	CYCLE1/DAY1	Y	Y	Y	N	Y	-5
B1641001	X4724004 6990 80889833	80889833	0.24 MG/KG	122.4		ACSL3	CYCLE1/DAY1	Y	Y	Y	N	N	-5
B1641001	X4724004 6990 80889833	80889833	0.24 MG/KG	983.876		AHNAK	CYCLE1/DAY1	Y	Y	Y	N	N	-5
B1641001	X4724004 6990 80889833	80889833	0.24 MG/KG	3.3175	1.7301	AKR1C3	CYCLE1/DAY1	Y	Y	Y	N	Y	-5
B1641001	X4724004 6990 80889833	80889833	0.24 MG/KG	98.6985	6.62496	AKT3	CYCLE1/DAY1	Y	Y	Y	N	Y	-5
B1641001	X4724004 6990 80889833	80889833	0.24 MG/KG	2.3061	1.20546	AMOT	CYCLE1/DAY1	Y	Y	Y	N	Y	-5
B1641001	X4724004 6990 80889833	80889833	0.24 MG/KG	176.806	7.46602	APOL3	CYCLE1/DAY1	Y	Y	Y	N	Y	-5
B1641001	X4724004 6990 80889833	80889833	0.24 MG/KG	0.0628	0.01	AREG	CYCLE1/DAY1	Y	Y	Y	N	Y	-5
B1641001	X4724004 6990 80889833	80889833	0.24 MG/KG	56.2175	5.81295	AXIN2	CYCLE1/DAY1	Y	Y	Y	N	Y	-5
B1641001	X4724004 6990 80889833	80889833	0.24 MG/KG	22.8658		BAD	CYCLE1/DAY1	Y	Y	Y	N	N	-5
B1641001	X4724004 6990 80889833	80889833	0.24 MG/KG	130.099	7.02346	BAMBI	CYCLE1/DAY1	Y	Y	Y	N	Y	-5
B1641001	X4724004 6990 80889833	80889833	0.24 MG/KG	3.3272	1.73431	CACNB2	CYCLE1/DAY1	Y	Y	Y	N	Y	-5
B1641001	X4724004 6990 80889833	80889833	0.24 MG/KG	178.682	7.48125	CCL4	CYCLE1/DAY1	Y	Y	Y	N	Y	-5
B1641001	X4724004 6990 80889833	80889833	0.24 MG/KG	228.405	7.83545	CD3D	CYCLE1/DAY1	Y	Y	Y	N	Y	-5
B1641001	X4724004 6990 80889833	80889833	0.24 MG/KG	129.797	7.02011	CD86	CYCLE1/DAY1	Y	Y	Y	N	Y	-5
B1641001	X4724004 6990 80889833	80889833	0.24 MG/KG	151.423	7.24244	CD8A	CYCLE1/DAY1	Y	Y	Y	N	Y	-5
B1641001	X4724004 6990 80889833	80889833	0.24 MG/KG	0.4989	0.01	COL17A1	CYCLE1/DAY1	Y	Y	Y	N	Y	-5
B1641001	X4724004 6990 80889833	80889833	0.24 MG/KG	9.9546	3.31536	CREB3L1	CYCLE1/DAY1	Y	Y	Y	N	Y	-5
B1641001	X4724004 6990 80889833	80889833	0.24 MG/KG	13.7576		CTNNBIP1	CYCLE1/DAY1	Y	Y	Y	N	N	-5
B1641001	X4724004 6990 80889833	80889833	0.24 MG/KG	274.724	8.10184	CXCL10	CYCLE1/DAY1	Y	Y	Y	N	Y	-5
B1641001	X4724004 6990 80889833	80889833	0.24 MG/KG	24.1296	4.59273	CXCL2	CYCLE1/DAY1	Y	Y	Y	N	Y	-5
B1641001	X4724004 6990 80889833	80889833	0.24 MG/KG	0.2812	0.01	CXCL6	CYCLE1/DAY1	Y	Y	Y	N	Y	-5
B1641001	X4724004 6990 80889833	80889833	0.24 MG/KG	484.76	8.92113	CXCL9	CYCLE1/DAY1	Y	Y	Y	N	Y	-5
B1641001	X4724004 6990 80889833	80889833	0.24 MG/KG	154.906	7.27525	CXCR4	CYCLE1/DAY1	Y	Y	Y	N	Y	-5
B1641001	X4724004 6990 80889833	80889833	0.24 MG/KG	50.4384	5.65645	CXCR6	CYCLE1/DAY1	Y	Y	Y	N	Y	-5
B1641001	X4724004 6990 80889833	80889833	0.24 MG/KG	11.5459	3.52931	DHCR24	CYCLE1/DAY1	Y	Y	Y	N	Y	-5
B1641001	X4724004 6990 80889833	80889833	0.24 MG/KG	31.0502	4.95653	DSC2	CYCLE1/DAY1	Y	Y	Y	N	Y	-5
B1641001	X4724004 6990 80889833	80889833	0.24 MG/KG	44.7094	5.48251	DUSP10	CYCLE1/DAY1	Y	Y	Y	N	Y	-5
B1641001	X4724004 6990 80889833	80889833	0.24 MG/KG	12.5006	3.64393	EDA2R	CYCLE1/DAY1	Y	Y	Y	N	Y	-5
B1641001	X4724004 6990 80889833	80889833	0.24 MG/KG	8.9985	3.16968	EGFR	CYCLE1/DAY1	Y	Y	Y	N	Y	-5
B1641001	X4724004 6990 80889833	80889833	0.24 MG/KG	5.5646	2.47628	EN2	CYCLE1/DAY1	Y	Y	Y	N	Y	-5
B1641001	X4724004 6990 80889833	80889833	0.24 MG/KG	51.8723	5.69689	ERBB2	CYCLE1/DAY1	Y	Y	Y	N	Y	-5
B1641001	X4724004 6990 80889833	80889833	0.24 MG/KG	27.6367	4.78851	ETS2	CYCLE1/DAY1	Y	Y	Y	N	Y	-5
B1641001	X4724004 6990 80889833	80889833	0.24 MG/KG	53.1759	5.7327	F2R	CYCLE1/DAY1	Y	Y	Y	N	Y	-5
B1641001	X4724004 6990 80889833	80889833	0.24 MG/KG	0.5277		FGF11	CYCLE1/DAY1	Y	Y	Y	N	N	-5
B1641001	X4724004 6990 80889833	80889833	0.24 MG/KG	13.5071		FGFRL1	CYCLE1/DAY1	Y	Y	Y	N	N	-5
B1641001	X4724004 6990 80889833	80889833	0.24 MG/KG	316.075	8.30412	FGL2	CYCLE1/DAY1	Y	Y	Y	N	Y	-5
B1641001	X4724004 6990 80889833	80889833	0.24 MG/KG	76.3452		FLOT2	CYCLE1/DAY1	Y	Y	Y	N	N	-5
B1641001	X4724004 6990 80889833	80889833	0.24 MG/KG	20.0094	4.32261	FLT3LG	CYCLE1/DAY1	Y	Y	Y	N	Y	-5
B1641001	X4724004 6990 80889833	80889833	0.24 MG/KG	12.2668	3.61669	GATA6	CYCLE1/DAY1	Y	Y	Y	N	Y	-5
B1641001	X4724004 6990 80889833	80889833	0.24 MG/KG	391.216	8.61182	GBP1	CYCLE1/DAY1	Y	Y	Y	N	Y	-5
B1641001	X4724004 6990 80889833	80889833	0.24 MG/KG	7.1265	2.83319	GNLY	CYCLE1/DAY1	Y	Y	Y	N	Y	-5
B1641001	X4724004 6990 80889833	80889833	0.24 MG/KG	171.279	7.4202	GZMA	CYCLE1/DAY1	Y	Y	Y	N	Y	-5
B1641001	X4724004 6990 80889833	80889833	0.24 MG/KG	79.533	6.31348	GZMB	CYCLE1/DAY1	Y	Y	Y	N	Y	-5
B1641001	X4724004 6990 80889833	80889833	0.24 MG/KG	48.9201	5.61236	GZMH	CYCLE1/DAY1	Y	Y	Y	N	Y	-5
B1641001	X4724004 6990 80889833	80889833	0.24 MG/KG	181.996		HLA-E	CYCLE1/DAY1	Y	Y	Y	N	N	-5
B1641001	X4724004 6990 80889833	80889833	0.24 MG/KG	53.4985	5.74143	HPGD	CYCLE1/DAY1	Y	Y	Y	N	Y	-5
B1641001	X4724004 6990 80889833	80889833	0.24 MG/KG	1.04		HSPA1L	CYCLE1/DAY1	Y	Y	Y	N	N	-5
B1641001	X4724004 6990 80889833	80889833	0.24 MG/KG	32.6599	5.02945	HSPA4L	CYCLE1/DAY1	Y	Y	Y	N	Y	-5
B1641001	X4724004 6990 80889833	80889833	0.24 MG/KG	10.5298	3.39641	ID1	CYCLE1/DAY1	Y	Y	Y	N	Y	-5
B1641001	X4724004 6990 80889833	80889833	0.24 MG/KG	45.535	5.5089	IDO1	CYCLE1/DAY1	Y	Y	Y	N	Y	-5
B1641001	X4724004 6990 80889833	80889833	0.24 MG/KG	0.2831	0.01	IL13RA2	CYCLE1/DAY1	Y	Y	Y	N	Y	-5
B1641001	X4724004 6990 80889833	80889833	0.24 MG/KG	480.1	8.90719	IL2RG	CYCLE1/DAY1	Y	Y	Y	N	Y	-5
B1641001	X4724004 6990 80889833	80889833	0.24 MG/KG	124.854		IRF3	CYCLE1/DAY1	Y	Y	Y	N	N	-5
B1641001	X4724004 6990 80889833	80889833	0.24 MG/KG	171.292	7.42031	ITGA4	CYCLE1/DAY1	Y	Y	Y	N	Y	-5
B1641001	X4724004 6990 80889833	80889833	0.24 MG/KG	3.4375	1.78136	ITGB6	CYCLE1/DAY1	Y	Y	Y	N	Y	-5
B1641001	X4724004 6990 80889833	80889833	0.24 MG/KG	154.077		JMJD1C	CYCLE1/DAY1	Y	Y	Y	N	N	-5
B1641001	X4724004 6990 80889833	80889833	0.24 MG/KG	9.2413	3.2081	KITLG	CYCLE1/DAY1	Y	Y	Y	N	Y	-5
B1641001	X4724004 6990 80889833	80889833	0.24 MG/KG	0.0529	0.01	KRT19	CYCLE1/DAY1	Y	Y	Y	N	Y	-5
B1641001	X4724004 6990 80889833	80889833	0.24 MG/KG	0.6005	0.01	KRT7	CYCLE1/DAY1	Y	Y	Y	N	Y	-5
B1641001	X4724004 6990 80889833	80889833	0.24 MG/KG	5.5146	2.46326	LAMA1	CYCLE1/DAY1	Y	Y	Y	N	Y	-5
B1641001	X4724004 6990 80889833	80889833	0.24 MG/KG	0	0.01	LCN2	CYCLE1/DAY1	Y	Y	Y	N	Y	-5
B1641001	X4724004 6990 80889833	80889833	0.24 MG/KG	1.3103	0.389897	LRG1	CYCLE1/DAY1	Y	Y	Y	N	Y	-5
B1641001	X4724004 6990 80889833	80889833	0.24 MG/KG	63.7464		LRP12	CYCLE1/DAY1	Y	Y	Y	N	N	-5
B1641001	X4724004 6990 80889833	80889833	0.24 MG/KG	0	0.01	MAGEA1	CYCLE1/DAY1	Y	Y	Y	N	Y	-5
B1641001	X4724004 6990 80889833	80889833	0.24 MG/KG	0	0.01	MAGEB1	CYCLE1/DAY1	Y	Y	Y	N	Y	-5
B1641001	X4724004 6990 80889833	80889833	0.24 MG/KG	0.0337		MAGEB3	CYCLE1/DAY1	Y	Y	Y	N	N	-5
B1641001	X4724004 6990 80889833	80889833	0.24 MG/KG	4.4255	2.14584	MGST1	CYCLE1/DAY1	Y	Y	Y	N	Y	-5
B1641001	X4724004 6990 80889833	80889833	0.24 MG/KG	44.704		MKI67	CYCLE1/DAY1	Y	Y	Y	N	N	-5
B1641001	X4724004 6990 80889833	80889833	0.24 MG/KG	29.4425	4.87983	MT1X	CYCLE1/DAY1	Y	Y	Y	N	Y	-5
B1641001	X4724004 6990 80889833	80889833	0.24 MG/KG	3.6659	1.87417	MUC1	CYCLE1/DAY1	Y	Y	Y	N	Y	-5
B1641001	X4724004 6990 80889833	80889833	0.24 MG/KG	67.6306	6.0796	NES	CYCLE1/DAY1	Y	Y	Y	N	Y	-5
B1641001	X4724004 6990 80889833	80889833	0.24 MG/KG	119.717	6.90348	NRP2	CYCLE1/DAY1	Y	Y	Y	N	Y	-5
B1641001	X4724004 6990 80889833	80889833	0.24 MG/KG	0.0946	0.01	OCLN	CYCLE1/DAY1	Y	Y	Y	N	Y	-5
B1641001	X4724004 6990 80889833	80889833	0.24 MG/KG	5.7451	2.52233	ORM1	CYCLE1/DAY1	Y	Y	Y	N	Y	-5
B1641001	X4724004 6990 80889833	80889833	0.24 MG/KG	6.6219	2.72725	PCSK6	CYCLE1/DAY1	Y	Y	Y	N	Y	-5
B1641001	X4724004 6990 80889833	80889833	0.24 MG/KG	0.2144	0.01	PGC	CYCLE1/DAY1	Y	Y	Y	N	Y	-5
B1641001	X4724004 6990 80889833	80889833	0.24 MG/KG	130.743		POLB	CYCLE1/DAY1	Y	Y	Y	N	N	-5
B1641001	X4724004 6990 80889833	80889833	0.24 MG/KG	152.389	7.25161	PRF1	CYCLE1/DAY1	Y	Y	Y	N	Y	-5
B1641001	X4724004 6990 80889833	80889833	0.24 MG/KG	15.1623		PRKCA	CYCLE1/DAY1	Y	Y	Y	N	N	-5
B1641001	X4724004 6990 80889833	80889833	0.24 MG/KG	0	0.01	PRR15L	CYCLE1/DAY1	Y	Y	Y	N	Y	-5
B1641001	X4724004 6990 80889833	80889833	0.24 MG/KG	0.76	0.01	PTN	CYCLE1/DAY1	Y	Y	Y	N	Y	-5
B1641001	X4724004 6990 80889833	80889833	0.24 MG/KG	0.7529	0.01	RAB27B	CYCLE1/DAY1	Y	Y	Y	N	Y	-5
B1641001	X4724004 6990 80889833	80889833	0.24 MG/KG	2.7575	1.46336	RASD1	CYCLE1/DAY1	Y	Y	Y	N	Y	-5
B1641001	X4724004 6990 80889833	80889833	0.24 MG/KG	2.8451	1.50848	RASGRF1	CYCLE1/DAY1	Y	Y	Y	N	Y	-5
B1641001	X4724004 6990 80889833	80889833	0.24 MG/KG	199.197	7.63805	RGS2	CYCLE1/DAY1	Y	Y	Y	N	Y	-5
B1641001	X4724004 6990 80889833	80889833	0.24 MG/KG	35.191	5.13713	SETBP1	CYCLE1/DAY1	Y	Y	Y	N	Y	-5
B1641001	X4724004 6990 80889833	80889833	0.24 MG/KG	0.473	0.01	SFN	CYCLE1/DAY1	Y	Y	Y	N	Y	-5
B1641001	X4724004 6990 80889833	80889833	0.24 MG/KG	17.9096	4.16266	SHC4	CYCLE1/DAY1	Y	Y	Y	N	Y	-5
B1641001	X4724004 6990 80889833	80889833	0.24 MG/KG	48.4034	5.59704	SLA	CYCLE1/DAY1	Y	Y	Y	N	Y	-5
B1641001	X4724004 6990 80889833	80889833	0.24 MG/KG	174.99	7.45113	SLAMF7	CYCLE1/DAY1	Y	Y	Y	N	Y	-5
B1641001	X4724004 6990 80889833	80889833	0.24 MG/KG	0.1274	0.01	SPINK1	CYCLE1/DAY1	Y	Y	Y	N	Y	-5
B1641001	X4724004 6990 80889833	80889833	0.24 MG/KG	38.6383		SPRY2	CYCLE1/DAY1	Y	Y	Y	N	N	-5
B1641001	X4724004 6990 80889833	80889833	0.24 MG/KG	37.1322	5.2146	TAP1	CYCLE1/DAY1	Y	Y	Y	N	Y	-5
B1641001	X4724004 6990 80889833	80889833	0.24 MG/KG	19.5707	4.29062	TEK	CYCLE1/DAY1	Y	Y	Y	N	Y	-5
B1641001	X4724004 6990 80889833	80889833	0.24 MG/KG	12.2703		TSC22D3	CYCLE1/DAY1	Y	Y	Y	N	N	-5
B1641001	X4724004 6990 80889833	80889833	0.24 MG/KG	8.3793	3.06683	TSPAN13	CYCLE1/DAY1	Y	Y	Y	N	Y	-5
B1641001	X4724004 6990 80889833	80889833	0.24 MG/KG	70.1731		TXNRD1	CYCLE1/DAY1	Y	Y	Y	N	N	-5
B1641001	X4724004 6990 80889833	80889833	0.24 MG/KG	36.6599		ZAK	CYCLE1/DAY1	Y	Y	Y	N	N	-5
B1641001	X4724004 6990 80889833	80889833	0.24 MG/KG	27.8749	4.80089	ABCC3	UNPL_BIOPSY	Y		Y	N	Y	50
B1641001	X4724004 6990 80889833	80889833	0.24 MG/KG	148.141		ACSL3	UNPL_BIOPSY	Y		Y	N	N	50
B1641001	X4724004 6990 80889833	80889833	0.24 MG/KG	676.425		AHNAK	UNPL_BIOPSY	Y		Y	N	N	50
B1641001	X4724004 6990 80889833	80889833	0.24 MG/KG	3.6219	1.85675	AKR1C3	UNPL_BIOPSY	Y		Y	N	Y	50
B1641001	X4724004 6990 80889833	80889833	0.24 MG/KG	126.914	6.9877	AKT3	UNPL_BIOPSY	Y		Y	N	Y	50
B1641001	X4724004 6990 80889833	80889833	0.24 MG/KG	0.2896	0.01	AMOT	UNPL_BIOPSY	Y		Y	N	Y	50
B1641001	X4724004 6990 80889833	80889833	0.24 MG/KG	85.7829	6.42262	APOL3	UNPL_BIOPSY	Y		Y	N	Y	50
B1641001	X4724004 6990 80889833	80889833	0.24 MG/KG	0.3263	0.01	AREG	UNPL_BIOPSY	Y		Y	N	Y	50
B1641001	X4724004 6990 80889833	80889833	0.24 MG/KG	115.925	6.85705	AXIN2	UNPL_BIOPSY	Y		Y	N	Y	50
B1641001	X4724004 6990 80889833	80889833	0.24 MG/KG	23.7635		BAD	UNPL_BIOPSY	Y		Y	N	N	50
B1641001	X4724004 6990 80889833	80889833	0.24 MG/KG	257.713	8.00962	BAMBI	UNPL_BIOPSY	Y		Y	N	Y	50
B1641001	X4724004 6990 80889833	80889833	0.24 MG/KG	0.6765	0.01	CACNB2	UNPL_BIOPSY	Y		Y	N	Y	50
B1641001	X4724004 6990 80889833	80889833	0.24 MG/KG	91.2134	6.51117	CCL4	UNPL_BIOPSY	Y		Y	N	Y	50
B1641001	X4724004 6990 80889833	80889833	0.24 MG/KG	104.239	6.70375	CD3D	UNPL_BIOPSY	Y		Y	N	Y	50
B1641001	X4724004 6990 80889833	80889833	0.24 MG/KG	104.672	6.70973	CD86	UNPL_BIOPSY	Y		Y	N	Y	50
B1641001	X4724004 6990 80889833	80889833	0.24 MG/KG	58.3368	5.86633	CD8A	UNPL_BIOPSY	Y		Y	N	Y	50
B1641001	X4724004 6990 80889833	80889833	0.24 MG/KG	0.4753	0.01	COL17A1	UNPL_BIOPSY	Y		Y	N	Y	50
B1641001	X4724004 6990 80889833	80889833	0.24 MG/KG	7.4535	2.89792	CREB3L1	UNPL_BIOPSY	Y		Y	N	Y	50
B1641001	X4724004 6990 80889833	80889833	0.24 MG/KG	26.0597		CTNNBIP1	UNPL_BIOPSY	Y		Y	N	N	50
[truncated: 1,862 more rows]

## Sheet: Column headers
Header	Comment
STUDY	Sponsor study number
PID	Patient index
SUBJID	Subject index
DRGGROUP	Dose of utomilumab
NUMRES	Transcripts per million
LOG2TPM	Log2 (transcripts per million)
MBIOANL	Gene
VISIT	Study cycle and day
BIOPSYDY	Day of biopsy collection relative to first dose of study therapy
